# Supplementary material for: Predictive value of novel inflammatory markers platelet-to-lymphocyte ratio, neutrophil-to-lymphocyte ratio, and monocyte-to-lymphocyte ratio in arterial stiffness in patients with diabetes: A propensity score–matched analysis
Source: Front Endocrinol (Lausanne). 2022 Dec 22;13:1039700. doi: 10.3389/fendo.2022.1039700 (PMC9813962; doi:10.3389/fendo.2022.1039700)
Supplement: Supplementary file 1 [file DataSheet_1.xlsx]

## Sheet: Sheet1
No.	Gender	Age	Date	Height	Weight	BMI	Course	Smoking	Drinking	SBP	DBP	HBA1C	FBG	TG	TC	HDL-C	LDL-C	UA	Platelets	Neutrophils	Lymphocytes	Monocytes	PLR	NLR	MLR	RbaPWV	LbaPWV	RABI	LABI	Group
1	2	65	2022-04-25	143	42.5	20.7834	0.167	2	2	151	86	11.6	23.61	1.21	3.86	1.34	1.77	206	70	1.74	2.67	0.43	26.2172	0.651685	0.161049	1576	1466	112	114	0
2	1	63	2022-05-18	160	48	18.75	13	1	1	116	62	8.8	12.57	0.72	4.4	1.6	2.06	152	147	2.31	2.85	0.24	51.5789	0.810526	0.0842105	1609	1658	108	114	0
3	2	85	2021-06-15	145	51	24.2568	20	2	2	116	60	7	11.69	1.4	4.16	1.26	1.94	230	102	1.73	2.08	0.34	49.0385	0.831731	0.163462	1794	1703	122	117	0
4	1	72	2021-08-04	155	52	21.6441	10	1	1	121	70	6.1	8.23	0.51	2.97	1.15	1.2	397	54	1.15	1.27	0.38	42.5197	0.905512	0.299213	1442	1418	123	119	0
5	2	65	2021-10-29	158	60	24.0346	12	2	2	145	71	8.8	13.4	3.15	3.93	0.69	2.3	288	128	3.4	3.51	0.21	36.4672	0.968661	0.0598291	1671	1692	114	112	0
6	2	67	2021-12-16	144	55	26.5239	0.019	2	2	113	49	10.9	4.66	1.14	4.25	1.2	2.28	224	144	3.11	3.13	0.35	46.0064	0.99361	0.111821	1624	1668	111	110	0
7	2	56	2021-09-09	155	52	21.6441	10	2	2	150	92	14.4	13.3	2.47	4.97	1.25	2.73	489	207	1.66	1.62	0.43	127.778	1.02469	0.265432	1679	1718	108	105	0
8	1	48	2022-03-30	164	65	24.1672	6	1	2	118	70	9.8	13.85	5.06	7.62	1.31	4.39	372	92	1.46	1.41	0.22	65.2482	1.03546	0.156028	1312	1259	107	110	0
9	1	59	2021-06-30	171	65.5	22.4001	1	2	2	114	70	7.8	6.56	0.62	3.86	1.1	2.16	219	216	2.33	2.2	0.5	98.1818	1.05909	0.227273	1760	1666	115	118	0
10	1	77	2022-03-09	167	79	28.3266	2	1	1	185	106	11.9	8.85	9.91	5.21	0.51	3.14	597	215	4.98	4.5	0.46	47.7778	1.10667	0.102222	2800	3011	107	116	1
11	1	56	2021-10-06	165	73	26.8136	0.055	2	2	118	75	13.2	5.93	1.11	4.88	0.72	3.45	181	163	2.54	2.29	0.25	71.179	1.10917	0.10917	1459	1519	117	111	0
12	1	34	2021-10-01	178	69	21.7776	0.25	2	2	96	50	11.5	12.24	2.05	5.64	1.09	3.64	191	223	2.43	2.18	0.33	102.294	1.11468	0.151376	1289	1089	115	114	0
13	1	53	2022-02-23	175	60	19.5918	3	1	2	93	57	18	8.14	0.82	2.59	0.73	1.38	278	174	3.33	2.94	0.68	59.1837	1.13265	0.231293	1085	903	107	97	0
14	2	75	2021-09-14	150	54.5	24.2222	4	2	2	117	58	12.1	9.24	4.17	6.32	0.86	2.34	221	122	1.09	0.93	0.15	131.183	1.17204	0.16129	2403	2367	117	114	1
15	1	44	2021-12-20	162	62	23.6244	4	1	1	113	69	9.4	7.63	3.01	4.18	1	2.2	323	156	2.38	2.03	0.47	76.8473	1.17241	0.231527	1248	1181	109	110	0
16	2	49	2021-06-29	156	56	23.0112	5	2	2	152	88	12.1	15.66	1.26	5.52	1.23	3.57	241	121	1.61	1.36	0.18	88.9706	1.18382	0.132353	1379	1479	110	117	0
17	2	58	2022-03-08	150	55	24.4444	13	2	2	116	57	7.2	6.97	1.42	3.68	1.62	1.48	261	175	2.84	2.37	0.29	73.8397	1.19831	0.122363	1234	1491	103	108	0
18	2	71	2021-06-15	140	46	23.4694	4	2	2	139	69	11	6.52	1.6	4.28	1.07	2.55	349	101	2.46	2.04	0.31	49.5098	1.20588	0.151961	2089	2219	122	117	1
19	2	56	2021-07-22	163	53	19.9481	10	2	1	110	66	13.3	11.35	2.21	5.12	1.22	3.02	385	233	3.66	3.03	0.43	76.8977	1.20792	0.141914	1497	1358	100	104	0
20	2	73	2022-05-17	158	52	20.83	10	2	2	124	79	10	6.14	2.91	5.43	0.99	3.42	269	231	2.55	2.1	0.9	110	1.21429	0.428571	1798	1791	100	100	0
21	2	72	2021-09-21	142	54	26.7804	0.016	2	2	165	73	12.9	6.32	1.99	3.67	0.95	1.92	241	164	3.25	2.66	0.61	61.6541	1.2218	0.229323	2550	2535	121	112	1
22	2	61	2021-12-09	150	77	34.2222	8	2	2	138	71	7.3	7.42	1.34	5.66	1.62	3.2	354	217	3.86	3.13	0.42	69.3291	1.23323	0.134185	1549	1656	117	111	0
23	1	61	2022-04-12	168	69	24.4473	0.083	2	1	120	68	13.8	14.25	3.65	7.26	1.09	4.14	335	139	2.54	2.05	0.21	67.8049	1.23902	0.102439	1360	1374	120	121	0
24	2	60	2022-01-18	157	70	28.3987	11	2	2	121	64	8.7	9.95	0.98	5.37	1.98	2.62	279	115	2.4	1.93	0.29	59.5855	1.24352	0.150259	1325	1317	115	114	0
25	1	51	2021-08-27	165	58	21.3039	8	1	1	116	65	12.6	10.9	3.16	4.4	0.74	2.38	455	92	2.95	2.37	0.36	38.8186	1.24473	0.151899	1754	1859	113	114	1
26	1	40	2021-08-27	173	70	23.3887	3	1	1	128	75	15.8	3.5	0.87	4.29	1.02	2.57	279	219	2.86	2.29	0.3	95.6332	1.24891	0.131004	1209	1232	92	102	0
27	1	68	2022-04-18	180	78	24.0741	10	2	2	114	53	7.2	6.89	2.5	5.77	1.19	3.42	253	92	1.95	1.56	0.25	58.9744	1.25	0.160256	1572	1636	130	124	0
28	2	56	2021-12-06	160	63	24.6094	0.027	2	2	132	67	5.9	8.87	1.66	4.2	1	2.22	227	194	1.33	1.05	0.34	184.762	1.26667	0.32381	1789	1779	121	109	0
29	1	20	2021-07-14	160	40	15.625	0.001	2	2	97	45	17.4	19.19	2.45	4.67	1.08	2.77	270	170	2.54	2	0.41	85	1.27	0.205	828	927	111	110	0
30	2	56	2021-09-02	155	55	22.8928	5	2	2	134	86	9	8.02	6.11	4.12	0.66	1.5	180	329	3.7	2.91	0.47	113.058	1.27148	0.161512	1844	1823	121	117	1
31	2	29	2021-08-09	150	38	16.8889	4	2	2	88	55	5.4	4.61	0.48	4.86	1.56	2.77	280	169	2.62	2.05	0.24	82.439	1.27805	0.117073	1304	1314	105	102	0
32	2	78	2021-09-03	154	53	22.3478	10	2	2	128	73	7.9	8.39	2.36	3.24	0.88	1.35	251	130	2.51	1.96	0.3	66.3265	1.28061	0.153061	1594	1546	115	109	0
33	2	51	2021-07-07	160	71.5	27.9297	0.083	2	2	157	99	9.5	5.81	4.07	5.2	0.8	3.46	565	208	5.28	4.09	0.33	50.8557	1.29095	0.0806846	1921	1962	123	116	1
34	2	77	2021-12-10	158	65	26.0375	7	2	2	175	129	7.7	10.25	1.96	4.4	1.17	2.48	332	67	1.92	1.48	0.31	45.2703	1.2973	0.209459	2620	2515	119	121	1
35	2	65	2022-02-25	150	56	24.8889	4	2	2	128	61	4.9	13.9	5.7	3.48	0.79	1.52	343	107	2.41	1.84	0.29	58.1522	1.30978	0.157609	1976	2127	117	117	1
36	2	76	2022-01-10	148	51	23.2834	0.583	2	2	138	67	9.8	15.43	1.59	5.7	1.41	3.16	158	200	2.78	2.08	0.23	96.1538	1.33654	0.110577	3510	3221	123	114	1
37	2	54	2021-08-09	156	40	16.4366	15	2	2	111	61	13	8.25	0.79	4.62	1.29	2.73	236	150	2.29	1.69	0.26	88.7574	1.35503	0.153846	1604	1666	122	120	0
38	2	58	2021-07-12	157	57	23.1247	5	2	2	111	57	8.9	8.12	0.89	4.17	1.58	1.89	199	120	3.16	2.33	0.35	51.5021	1.35622	0.150215	1403	1444	106	111	0
39	1	55	2022-05-30	167	75	26.8923	20	1	1	116	65	7.4	6.82	1.74	4.15	0.94	2.44	464	202	3.21	2.36	0.33	85.5932	1.36017	0.139831	1425	1493	116	110	0
40	1	58	2022-01-20	178	107.7	33.9919	0.022	1	1	120	66	12.6	5.07	3.59	6.26	1.31	3.3	310	210	4.14	3.04	0.36	69.0789	1.36184	0.118421	1370	1326	113	110	0
41	2	68	2021-08-19	156	75	30.8185	0.003	2	2	131	65	6.75	11.85	2.88	3.48	0.68	1.89	598	145	2.88	2.09	0.39	69.378	1.37799	0.186603	1395	1362	112	113	0
42	2	46	2021-07-27	152	62	26.8352	0.016	2	2	131	88	7.6	6.94	1.36	5.29	1.2	3.08	391	164	3.18	2.28	0.36	71.9298	1.39474	0.157895	1494	1508	119	125	0
43	1	58	2022-02-15	166	70	25.4028	0.027	2	2	125	77	10	8.34	2.6	5.48	1.03	3.41	505	178	1.89	1.35	0.33	131.852	1.4	0.244444	1605	1610	125	115	0
44	2	59	2021-09-23	148	48.5	22.1421	14	2	2	124	74	13.9	8	2.45	7.5	1.26	4.91	337	241	2.52	1.8	0.27	133.889	1.4	0.15	2621	2607	115	119	1
45	2	55	2021-07-15	158	75	30.0433	0.018	1	2	132	76	6.4	7.1	2.53	6.26	1.19	4.08	345	103	3.17	2.26	0.26	45.5752	1.40265	0.115044	1394	1344	98	111	0
46	1	74	2021-09-01	153	49.5	21.1457	0.25	1	1	106	67	12.2	4.93	2.51	5.86	0.91	3.61	249	356	2.84	2.02	0.43	176.238	1.40594	0.212871	2082	2101	118	118	1
47	1	47	2021-08-11	165	71.5	26.2626	5	1	1	118	76	7.4	7.89	4.13	4.87	0.72	3.19	268	197	2.85	2.01	0.38	98.01	1.41791	0.189055	1285	1241	122	119	0
48	1	58	2022-04-22	165	67	24.6097	15	1	1	125	74	8.3	13.84	1.84	5.26	1.27	3.1	288	173	2.24	1.57	0.28	110.191	1.42675	0.178344	1298	1277	115	117	0
49	1	78	2022-02-24	152	40.5	17.5294	20	1	2	103	56	6.7	21.56	0.94	4	0.92	2.32	206	188	3.17	2.22	0.48	84.6847	1.42793	0.216216	1771	1551	119	106	0
50	2	52	2022-01-04	155	76	31.6337	0.055	2	2	113	65	6.8	6.96	3.77	6.58	1.23	3.88	438	294	3	2.09	0.32	140.67	1.43541	0.15311	1317	1305	117	114	0
51	2	64	2022-01-11	156	51	20.9566	0.33	2	2	81	43	9.3	10.26	1.12	6.69	2.02	3.5	271	174	1.25	0.87	0.18	200	1.43678	0.206897	1343	1373	131	122	0
52	1	48	2022-01-26	173	73	24.3911	4	2	2	126	82	10.2	17.6	1.56	5.15	1.02	3.61	282	197	2.43	1.69	0.2	116.568	1.43787	0.118343	1574	1538	107	104	0
53	1	34	2022-01-10	167	64	22.9481	0.019	2	2	114	59	15.2	19.42	1.77	4.62	0.76	3.16	290	228	2.12	1.47	0.19	155.102	1.44218	0.129252	1202	1247	110	106	0
54	1	66	2021-12-17	171	71	24.281	12	2	2	122	62	5.6	5.58	1.47	4.71	1.25	2.05	426	236	2.96	2.05	0.32	115.122	1.4439	0.156098	1526	1482	123	115	0
55	1	48	2021-11-03	165	70	25.7117	3	2	2	106	69	10.7	13.28	4.07	6.66	0.93	3.77	388	225	3.3	2.28	0.48	98.6842	1.44737	0.210526	1377	1336	106	109	0
56	1	58	2021-08-26	170	65	22.4913	3	2	2	151	90	8.4	5.39	1.52	5.08	1.19	3.43	448	202	3.44	2.37	0.5	85.2321	1.45148	0.21097	1903	1948	126	131	1
57	1	49	2022-02-11	165	65	23.8751	7	2	2	120	74	9.3	4.96	1.65	4.81	1.31	2.84	306	305	2.95	2.03	0.34	150.246	1.4532	0.167488	1457	1648	113	111	0
58	1	48	2022-01-24	174	68	22.46	2	2	2	112	59	8.1	6.2	1.3	5.12	1.28	2.82	330	282	5.94	4.08	0.79	69.1176	1.45588	0.193627	1278	1262	113	122	0
59	2	68	2022-04-29	164	71	26.398	5	2	2	124	67	7	7.64	2.57	5.42	1.25	2.72	175	89	2.76	1.89	0.29	47.0899	1.46032	0.153439	1585	1651	117	114	0
60	1	49	2021-10-12	166	53	19.2336	5	1	2	135	90	12.8	22.6	2.38	6.18	0.84	4.22	294	188	4.06	2.77	0.52	67.87	1.4657	0.187726	1278	1282	108	100	0
61	1	52	2022-04-15	167	64	22.9481	8	1	2	104	62	6.8	5.62	0.81	5.58	1.59	3.29	296	129	2.2	1.5	0.28	86	1.46667	0.186667	1417	1433	119	109	0
62	2	54	2021-11-26	161	50	19.2894	2	2	2	95	59	5.9	5.61	1.77	3.4	1.44	1.51	337	121	2.89	1.97	0.33	61.4213	1.46701	0.167513	1238	1231	119	110	0
63	1	57	2021-06-01	164	69	25.6544	0.5	1	1	111	60	9.7	4.57	1.56	5.08	0.88	3.72	344	133	2.51	1.71	0.24	77.7778	1.46784	0.140351	1403	1468	116	122	0
64	2	54	2021-06-02	158	56	22.4323	8	2	2	138	71	6.2	13.71	0.92	4.85	2	2.03	213	209	2.85	1.94	0.36	107.732	1.46907	0.185567	1405	1440	116	116	0
65	2	66	2021-09-28	160	52	20.3125	7	2	2	113	72	10	9.28	1.15	4.6	1.4	2.44	187	176	3.36	2.28	0.33	77.193	1.47368	0.144737	1691	1670	109	110	0
66	1	75	2021-07-21	165	62	22.7732	0.011	1	1	101	61	16.3	7.4	5.6	5.6	0.98	3.03	343	157	4.32	2.93	0.37	53.5836	1.4744	0.12628	2123	1978	114	113	1
67	1	55	2021-11-30	172	75	25.3515	0.19	2	2	127	80	13.5	5.85	3.64	5.02	0.72	3.31	361	99	2.3	1.55	0.17	63.871	1.48387	0.109677	1392	1383	114	113	0
68	1	48	2021-10-06	175	65	21.2245	2	2	2	100	64	6.7	5.87	1.15	4.95	1.32	2.51	352	186	1.5	1.01	0.16	184.158	1.48515	0.158416	1210	1179	112	109	0
69	1	50	2021-08-27	165	72	26.4463	10	1	2	133	77	10	4.52	0.98	4.37	0.98	2.81	339	238	4.45	2.97	0.39	80.1347	1.49832	0.131313	1500	1568	106	109	0
70	1	46	2021-12-24	173	70	23.3887	12	2	2	133	60	6.9	5.62	1.78	6.81	1.34	4.16	364	179	2.87	1.9	0.16	94.2105	1.51053	0.0842105	1587	1557	120	117	0
71	1	52	2021-06-01	170	80	27.6817	5	1	2	137	74	8	11.47	1.65	5.26	0.9	3.46	381	236	2.57	1.7	0.24	138.824	1.51176	0.141176	1279	1246	106	122	0
72	1	53	2021-12-06	168	80	28.3447	13	1	1	125	65	6.7	5.66	2.89	4.7	1.01	2.4	376	205	2.67	1.76	0.24	116.477	1.51705	0.136364	1515	1515	129	124	0
73	1	53	2022-05-10	170	84	29.0657	3	1	1	121	68	6	6.07	3.45	5.41	1.11	3.32	514	176	3.31	2.18	0.37	80.7339	1.51835	0.169725	1375	1350	117	114	0
74	2	73	2021-07-21	152	58	25.1039	10	2	2	151	68	8.4	16.55	1.69	4.97	1.09	3.2	318	133	3.17	2.08	0.24	63.9423	1.52404	0.115385	2013	1975	108	107	1
75	1	65	2021-09-01	162	65	24.7676	5	2	1	138	109	6.6	11.06	2.12	6.39	0.97	4.63	450	217	2.47	1.62	0.18	133.951	1.52469	0.111111	1688	1669	127	130	0
76	1	57	2022-04-07	168	79	27.9904	10	2	1	120	76	6.7	8.68	1.96	6.6	1.36	3.96	250	203	2.47	1.61	0.28	126.087	1.53416	0.173913	1726	1739	116	114	0
77	1	50	2022-05-30	171	70	23.939	8	2	2	108	67	9.7	11.8	1.63	5.48	1.51	3.11	311	114	2.41	1.57	0.25	72.6115	1.53503	0.159236	1677	1623	113	113	0
78	2	53	2022-05-19	158	65	26.0375	7	2	2	105	57	13.2	13.2	1.62	4.24	1.12	2.41	328	209	2.95	1.92	0.2	108.854	1.53646	0.104167	1256	1256	115	112	0
79	1	46	2022-02-15	167	60	21.5139	0.001	1	1	127	75	11.2	9.42	2.88	5.86	1.02	3.88	218	117	2.03	1.32	0.24	88.6364	1.53788	0.181818	1488	1545	110	117	0
80	1	48	2022-03-15	171	72	24.623	2	1	1	104	63	7.7	7.24	1.22	4.66	1.07	2.99	267	197	2.57	1.67	0.3	117.964	1.53892	0.179641	1417	1420	124	127	0
81	1	48	2021-09-20	170	71	24.5675	8	1	2	102	66	10.6	7.95	1.91	4.44	0.87	2.86	303	141	5.31	3.44	0.5	40.9884	1.5436	0.145349	1566	1460	107	107	0
82	2	74	2021-10-18	156	70	28.764	30	2	2	137	56	8.3	9.58	1.49	2.62	1.04	0.94	558	203	2.86	1.85	0.29	109.73	1.54595	0.156757	2289	2301	115	119	1
83	1	51	2022-01-21	165	63	23.1405	7	1	1	90	57	8.1	8.32	1.83	3.52	0.91	1.98	338	140	3.18	2.05	0.3	68.2927	1.55122	0.146341	1282	1266	115	114	0
84	2	56	2022-03-31	150	48	21.3333	10	2	2	94	62	7.1	7.87	1.11	5.62	1.48	3.44	205	167	3.34	2.14	0.29	78.0374	1.56075	0.135514	1181	1202	109	111	0
85	2	72	2021-09-07	160	74	28.9062	10	2	2	115	56	8.6	10.32	3.08	3.71	0.64	2.11	535	144	3.42	2.19	0.32	65.7534	1.56164	0.146119	1964	1855	131	122	1
86	2	69	2021-10-04	150	44	19.5556	7	2	2	143	60	7.6	11.4	0.7	3.9	1.42	1.7	257	154	1.6	1.02	0.31	150.98	1.56863	0.303922	2360	2410	112	112	1
87	2	56	2021-07-20	155	61	25.3902	0.167	2	2	126	75	12.1	8.39	3.08	3.68	0.66	1.87	177	144	2.17	1.38	0.24	104.348	1.57246	0.173913	1555	1554	115	110	0
88	1	44	2021-07-26	169	88	30.8112	6	1	1	104	66	6.1	5.41	3.65	5.78	0.83	3.73	598	222	2.99	1.9	0.31	116.842	1.57368	0.163158	1371	1413	115	111	0
89	1	57	2021-09-07	165	67	24.6097	8	1	2	115	63	7	6.27	2.13	5.14	1.03	3.41	260	175	3.84	2.43	0.4	72.0165	1.58025	0.164609	1797	1758	113	119	0
90	1	54	2022-03-31	160	68	26.5625	3	2	2	110	66	10	18.14	1.57	5.95	1.38	3.65	307	85	1.71	1.08	0.11	78.7037	1.58333	0.101852	1626	1748	116	124	0
91	2	30	2021-11-09	158	48.5	19.428	5	2	2	114	66	12.1	17.02	2.88	4.96	0.98	3.13	273	325	4.72	2.97	0.59	109.428	1.58923	0.198653	1225	1197	116	113	0
92	2	76	2021-10-06	155	50	20.8117	30	2	1	125	66	8.1	18.07	1.17	4	1.27	2.03	255	167	3.66	2.29	0.36	72.9258	1.59825	0.157205	2116	1946	116	133	1
93	1	39	2022-02-18	162	74	28.1969	2	2	2	114	59	11.5	13.36	5.81	6.6	1.13	3.26	323	139	2.08	1.3	0.18	106.923	1.6	0.138462	1311	1317	114	110	0
94	2	79	2022-04-28	156	55	22.6003	14	2	2	141	71	10.1	13.84	3.47	7.79	1.3	4.17	391	210	2.12	1.32	0.28	159.091	1.60606	0.212121	2395	2709	91	94	1
95	1	44	2022-03-10	169	78	27.31	0.014	1	1	134	78	12	11.63	4.65	5.39	0.76	2.77	396	153	4.92	3.06	0.61	50	1.60784	0.199346	1237	1315	108	108	0
96	2	52	2022-01-17	155	48	19.9792	10	2	2	97	57	7.7	8.02	1.13	5.17	1.5	3.07	288	160	2.66	1.65	0.21	96.9697	1.61212	0.127273	1138	1127	115	115	0
97	1	51	2021-08-25	179	85	26.5285	0.018	1	2	111	59	11	6.96	1.62	5.25	1.08	3.34	269	254	3.52	2.18	0.32	116.514	1.61468	0.146789	1209	1292	124	105	0
98	1	46	2021-08-30	175	67.5	22.0408	0.001	1	1	113	66	7.5	9.45	6.5	6.18	0.7	2.96	275	213	3.78	2.34	0.24	91.0256	1.61538	0.102564	1394	1367	106	106	0
99	2	61	2022-05-11	168	60	21.2585	10	2	2	118	64	10.1	9.38	1.01	5.17	1.7	2.91	313	131	2.1	1.3	0.14	100.769	1.61538	0.107692	1679	1705	108	111	0
100	1	58	2021-12-20	166	69.5	25.2214	0.027	1	1	112	64	9.8	8.41	4.06	4.56	0.83	2.38	229	102	2.71	1.67	0.33	61.0778	1.62275	0.197605	1469	1486	110	104	0
101	1	76	2022-05-11	161	68	26.2336	2	1	1	143	83	8	14.93	1.51	3.68	0.86	1.75	376	156	2.3	1.41	0.21	110.638	1.63121	0.148936	1914	1915	122	112	1
102	2	57	2021-10-18	160	60	23.4375	5	2	2	123	65	6.4	5.6	3.08	4.25	1.01	2.03	345	127	2.66	1.63	0.28	77.9141	1.6319	0.171779	1585	1599	130	125	0
103	1	63	2021-07-05	170	70	24.2215	0.005	1	1	119	83	11.1	11.46	1.4	4.77	0.99	3.1	286	114	2.23	1.36	0.57	83.8235	1.63971	0.419118	1624	1649	123	125	0
104	1	34	2021-09-08	172	62	20.9573	1	1	2	107	57	11.1	11.69	0.77	4.83	1.09	2.96	289	221	3.33	2.03	0.37	108.867	1.64039	0.182266	1097	1113	121	119	0
105	1	30	2022-01-06	165	80	29.3848	0.01	1	1	116	68	12.6	9.08	4.02	4.29	0.73	2.29	411	191	4.96	3.02	0.45	63.245	1.64238	0.149007	1273	1218	97	93	0
106	1	55	2021-07-22	160	60	23.4375	12	1	1	102	68	8.8	6.76	1.43	4.83	1.04	3.08	617	219	3.54	2.14	0.43	102.336	1.65421	0.200935	1452	1453	114	108	0
107	2	61	2021-10-28	155	60	24.974	20	2	2	114	66	9.8	9.35	1.21	4.4	1.14	2.62	311	208	3.63	2.19	0.32	94.9772	1.65753	0.146119	1253	1226	107	101	0
108	1	57	2022-01-04	158	68	27.2392	5	2	2	92	56	5.5	6.95	1.48	4.49	1.18	2.46	337	158	2.42	1.46	0.22	108.219	1.65753	0.150685	1081	1285	107	104	0
109	2	55	2021-10-22	160	57.5	22.4609	7	2	2	111	68	12.3	6.12	1.18	5.96	1.53	3.92	294	118	1.6	0.96	0.18	122.917	1.66667	0.1875	1244	1424	113	116	0
110	1	46	2021-10-21	160	67	26.1719	5	1	2	109	64	10.9	9.77	11.84	5.57	0.77	2.18	297	151	2.91	1.74	0.18	86.7816	1.67241	0.103448	1377	1330	114	111	0
111	1	30	2021-12-16	176	80	25.8264	0.027	1	1	114	69	11.7	5.52	1.83	5.35	1.25	3.31	314	191	4.32	2.58	0.39	74.031	1.67442	0.151163	1403	1351	112	113	0
112	1	63	2021-11-19	160	65	25.3906	0.011	1	1	160	56	9.6	13.14	1.86	6.76	0.97	5.02	292	201	2.75	1.64	0.32	122.561	1.67683	0.195122	1914	2062	120	121	1
113	1	50	2022-03-25	163	70	26.3465	5	1	1	114	97	10.8	10.5	0.9	7.14	1.6	4.58	399	202	2.65	1.58	0.31	127.848	1.67722	0.196203	1613	1584	104	105	0
114	2	57	2021-10-08	160	78	30.4688	7	2	2	132	74	10.3	6.47	2.04	4.11	0.72	2.52	345	201	2.32	1.38	0.53	145.652	1.68116	0.384058	1640	1677	111	111	0
115	1	83	2021-08-03	160	51	19.9219	2	1	1	84	47	6.7	5.62	0.53	2.24	0.89	0.87	500	118	3.1	1.84	0.29	64.1304	1.68478	0.157609	1600	1913	121	128	1
116	1	38	2021-12-09	171	68	23.255	5	2	1	108	64	13.9	8.37	0.84	5.46	1.58	3.43	206	277	2.73	1.62	0.16	170.988	1.68519	0.0987654	1172	1179	107	112	0
117	1	30	2021-08-26	165	75	27.5482	0.055	1	1	123	58	11.9	5.01	14.5	6.5	0.62	2.41	471	304	5.33	3.16	0.4	96.2025	1.68671	0.126582	1296	1271	118	121	0
118	2	55	2021-11-19	155	55	22.8928	10	2	2	98	63	6.5	6.85	2.58	7.03	1.29	4.18	244	239	3.02	1.79	0.29	133.52	1.68715	0.162011	1486	1479	107	104	0
119	2	50	2022-02-22	163	46	17.3134	8	2	2	125	63	11.4	5.48	1.12	5.21	1.65	2.69	205	242	3.57	2.11	0.54	114.692	1.69194	0.255924	1690	1759	117	110	0
120	1	25	2021-09-02	170	81	28.0277	1	2	2	112	61	17.4	5.05	1.09	3.57	1.04	2.28	369	259	4.8	2.83	0.45	91.5194	1.69611	0.159011	1180	1226	114	115	0
121	2	70	2022-02-16	152	55	23.8054	14	2	2	141	66	13.1	3.65	1.92	4.71	1.09	2.72	288	324	3.82	2.25	0.43	144	1.69778	0.191111	2240	2132	116	111	1
122	1	57	2022-04-20	165	69	25.3444	0.055	1	1	129	84	12.9	5.01	0.66	3.38	1.52	1.59	310	197	4.06	2.39	0.39	82.4268	1.69874	0.16318	1245	1295	99	98	0
123	2	72	2022-05-11	150	53.5	23.7778	10	2	2	139	70	8	13.49	4.27	6.29	1.09	3.55	303	147	3.54	2.08	0.29	70.6731	1.70192	0.139423	1775	1340	107	95	0
124	1	71	2022-05-27	164	64	23.7954	14	2	2	108	64	6.1	4.05	1.14	3.58	1.06	1.91	346	269	3.27	1.92	0.33	140.104	1.70312	0.171875	1362	1441	118	123	0
125	1	35	2021-09-29	168	67	23.7387	0.001	1	1	127	88	14.7	5.48	3.64	7.28	0.83	4.04	358	186	2.42	1.42	0.02	130.986	1.70423	0.0140845	1344	1392	128	128	0
126	2	64	2021-10-07	170	52	17.9931	5	2	2	120	70	6.6	5.56	2.38	3.83	1	1.79	305	209	3.21	1.88	0.42	111.17	1.70745	0.223404	1621	1565	128	123	0
127	1	32	2021-12-17	172	75	25.3515	0.005	2	1	106	65	11.9	10.86	2.52	4.94	0.63	3.13	448	193	2.67	1.56	0.38	123.718	1.71154	0.24359	1322	1344	112	122	0
128	2	66	2021-09-08	151	60	26.3146	7	2	2	146	74	7.7	5.44	3.37	5.25	0.85	3.17	372	247	2.73	1.59	0.27	155.346	1.71698	0.169811	1677	1440	125	115	0
129	2	58	2022-03-18	155	50	20.8117	0.011	2	2	138	64	11.4	10.1	1.51	5.38	1.73	2.94	201	200	2.8	1.63	0.26	122.699	1.71779	0.159509	1558	1722	113	113	0
130	1	53	2021-10-06	157	43	17.4449	0.008	1	2	127	67	5.9	5.91	1.16	4.11	1.17	2.31	348	171	3.06	1.78	0.52	96.0674	1.7191	0.292135	1623	1688	103	110	0
131	2	66	2021-12-23	155	52	21.6441	0.011	2	2	167	88	7.3	8.51	0.67	4.23	1.39	2.14	154	117	1.52	0.88	0.14	132.955	1.72727	0.159091	1854	1796	114	117	1
132	1	49	2022-05-18	176	95	30.6689	10	2	2	135	83	8.3	8.12	1.54	5.54	1.09	3.55	450	208	3.58	2.07	0.39	100.483	1.72947	0.188406	1445	1469	116	111	0
133	2	56	2021-10-28	150	55	24.4444	0.167	2	2	153	84	10.1	15.89	1.37	6.4	1.63	3.86	262	102	2.68	1.54	0.25	66.2338	1.74026	0.162338	1762	1763	117	115	0
134	2	60	2022-02-08	157	62.5	25.356	7	2	2	114	74	10.6	8.81	2.75	5.71	0.97	3.22	443	328	4.04	2.32	0.47	141.379	1.74138	0.202586	2041	2037	119	124	1
135	2	57	2021-10-13	155	58	24.1415	20	2	2	131	62	7	3.82	1.27	3.43	1.36	1.37	243	173	1.69	0.97	0.14	178.351	1.74227	0.14433	1658	1639	113	116	0
136	1	31	2022-05-27	173	82	27.3982	2	2	2	111	64	9.8	7.44	12.68	6.07	0.69	2.04	343	244	4.15	2.38	0.31	102.521	1.7437	0.130252	1574	1538	107	104	0
137	1	34	2021-06-14	175	73	23.8367	0.5	2	2	101	59	11.9	12.17	3.09	5.05	0.83	2.4	391	131	5.18	2.97	0.48	44.1077	1.74411	0.161616	1224	1217	115	115	0
138	1	52	2022-04-01	160	60	23.4375	10	1	2	129	71	10	5.13	4.83	3.97	0.71	1.91	278	79	3.01	1.72	0.28	45.9302	1.75	0.162791	1662	1694	120	118	0
139	2	78	2022-01-18	156	59	24.2439	10	2	2	161	66	8	14.2	1.23	5.46	1.41	3.25	370	158	2.79	1.59	0.35	99.3711	1.75472	0.220126	2294	2343	124	124	1
140	1	52	2021-10-27	170	63	21.7993	1	2	2	128	63	7.2	11.1	3.55	7.08	1.45	4.72	420	171	2.46	1.4	0.35	122.143	1.75714	0.25	1590	1587	113	108	0
141	2	50	2022-05-25	163	70	26.3465	0.001	2	2	104	58	8.4	10.66	4.15	3.8	0.88	1.82	232	174	2.55	1.45	0.18	120	1.75862	0.124138	1304	1314	105	102	0
142	2	55	2022-05-30	148	43	19.6311	14	2	2	93	57	8	9.14	1.13	2.63	0.93	1.29	393	75	1.34	0.76	0.19	98.6842	1.76316	0.25	1138	1149	104	110	0
143	2	58	2021-08-23	160	50	19.5312	10	2	2	152	68	12	6.08	1.91	6.37	0.97	4.46	295	106	3.65	2.07	0.34	51.2077	1.76329	0.164251	1523	1568	107	112	0
144	2	46	2022-03-07	160	60	23.4375	0.001	2	2	98	61	10.4	12.82	2.75	4.78	1.29	2.13	178	88	1.98	1.12	0.14	78.5714	1.76786	0.125	1350	1388	113	108	0
145	1	53	2022-03-31	167	70	25.0995	10	2	1	120	79	7.5	9.56	6.05	3.49	0.48	0.82	337	118	2.64	1.49	0.19	79.1946	1.77181	0.127517	1367	1383	109	109	0
146	2	59	2021-08-25	150	54	24	8	2	2	130	75	12.2	6.46	1.93	4.59	0.98	2.88	454	156	2.64	1.49	0.19	104.698	1.77181	0.127517	1615	1635	119	115	0
147	1	56	2021-08-26	165	71	26.079	10	1	1	121	74	10.7	15.88	2.66	5.93	0.99	3.76	330	167	2.36	1.33	0.31	125.564	1.77444	0.233083	1673	1721	110	111	0
148	1	64	2022-04-12	169	59	20.6575	1	2	1	119	70	6	5.55	1.64	3.89	1.09	1.96	293	153	3.29	1.85	0.38	82.7027	1.77838	0.205405	1603	1552	113	113	0
149	1	59	2021-10-04	163	59.5	22.3945	10	2	2	111	60	10	8.38	1.74	2.8	0.66	1.33	228	216	3.29	1.85	0.58	116.757	1.77838	0.313514	2383	2487	123	118	1
150	2	57	2022-04-15	164	60	22.3081	7	2	2	140	90	9.5	4.52	2.28	4.09	1.09	2.01	244	116	3.38	1.9	0.39	61.0526	1.77895	0.205263	2059	2134	115	118	1
151	2	83	2022-01-10	160	48	18.75	1	2	2	116	57	9.4	13.59	0.76	3.76	1.32	1.86	202	121	2.07	1.16	0.28	104.31	1.78448	0.241379	2031	2247	108	113	1
152	1	54	2022-01-26	163	67	25.2174	10	1	1	150	96	9.1	6.56	0.89	4.45	1.69	2.27	294	283	4.91	2.75	0.37	102.909	1.78545	0.134545	2407	2337	109	107	1
153	2	61	2021-10-28	155	57.5	23.9334	5	2	2	135	75	7.6	7.72	1.19	5.78	1.32	3.65	346	295	4.45	2.49	0.46	118.474	1.78715	0.184739	1590	1636	130	129	0
154	2	53	2021-10-05	155	42	17.4818	0.167	2	2	130	76	7.3	7.85	1.01	4.22	1.56	1.99	292	123	2.73	1.52	0.24	80.9211	1.79605	0.157895	1475	1535	113	108	0
155	1	70	2022-03-03	160	65	25.3906	10	1	1	138	61	6.2	8.53	0.56	3.43	1.32	1.57	215	101	2.75	1.53	0.35	66.0131	1.79739	0.228758	1519	1447	118	120	0
156	1	45	2021-07-02	170	71.5	24.7405	2	2	1	119	74	10.5	4.38	1.82	4.39	0.79	2.51	288	212	3.76	2.09	0.43	101.435	1.79904	0.205742	1474	1490	117	121	0
157	1	46	2022-02-08	169	66	23.1084	10	1	1	180	104	10.7	11.33	3.81	9.3	1.48	6.12	685	116	2.83	1.57	0.35	73.8854	1.80255	0.22293	1830	1894	119	117	1
158	1	38	2021-07-05	165	61	22.4059	4	2	1	90	52	15	22.19	7.71	5	0.83	2.5	448	186	2.91	1.61	0.21	115.528	1.80745	0.130435	1332	1394	99	103	0
159	2	58	2022-01-11	156	62.5	25.6821	20	2	2	109	62	6.4	8.69	3.67	4.27	1.06	1.91	316	102	2.47	1.36	0.39	75	1.81618	0.286765	1482	1467	104	115	0
160	2	61	2022-03-28	160	54	21.0938	15	2	2	159	80	8.4	5.11	1.18	4.67	1.51	2.5	258	133	2.51	1.38	0.18	96.3768	1.81884	0.130435	2188	2116	126	126	1
161	2	72	2022-04-01	152	52	22.5069	17	2	2	127	67	7.8	4.17	3.54	5.13	1.18	2.52	336	184	2.24	1.23	0.18	149.593	1.82114	0.146341	1809	1859	119	120	1
162	1	54	2022-04-05	170	70	24.2215	4	2	2	145	83	11	15.55	2.38	5.65	1.24	3.22	328	126	4.04	2.21	0.25	57.0136	1.82805	0.113122	1986	1952	125	126	1
163	2	58	2021-10-08	150	61	27.1111	20	2	2	101	57	9.1	6.53	1.33	3.52	0.91	1.94	363	177	3.99	2.18	0.37	81.1927	1.83028	0.169725	1648	1464	117	121	0
164	1	30	2022-03-28	170	65	22.4913	0.001	1	1	140	89	10.4	11.31	18.37	7.04	0.79	2.91	674	274	5.17	2.82	0.41	97.1631	1.83333	0.14539	1813	1757	110	111	1
165	2	78	2022-01-05	155	60	24.974	20	2	2	140	74	7.3	6.36	16.77	6.66	0.83	1.91	308	238	4.09	2.23	0.25	106.726	1.83408	0.112108	2272	2281	118	113	1
166	1	56	2022-03-22	162	81	30.8642	3	1	1	137	75	8.4	7.97	3.15	5.37	1	3.26	335	244	4.99	2.71	0.71	90.0369	1.84133	0.261993	1920	2008	98	104	1
167	1	38	2021-08-26	172	108.5	36.6752	0.018	1	1	105	61	11.2	9.75	3.11	4.22	0.69	2.45	405	149	4.66	2.53	0.56	58.8933	1.8419	0.221344	1437	1457	108	111	0
168	2	40	2022-04-20	165	55	20.202	4	2	2	130	76	14.1	6.32	1.24	6.39	2.13	3.31	338	149	2.84	1.54	0.23	96.7532	1.84416	0.149351	1528	1578	108	110	0
169	1	47	2021-08-10	158	46	18.4265	10	2	2	112	74	7.9	6.8	0.89	3.35	1.1	1.65	335	179	3.38	1.83	0.49	97.8142	1.84699	0.26776	1421	1372	119	111	0
170	1	47	2022-01-27	165	70	25.7117	0.25	2	2	103	59	12.4	6.4	1.79	3.81	1.5	1.23	253	277	3.75	2.03	0.44	136.453	1.84729	0.216749	1232	1230	106	113	0
171	1	47	2022-04-13	168	72.5	25.6874	0.019	2	2	121	67	8	6.92	2.88	7.06	1.11	4.9	365	269	4.48	2.41	0.35	111.618	1.85892	0.145228	1651	1630	115	110	0
172	2	72	2022-02-22	159	60	23.7332	20	2	2	171	59	8.7	13.1	2.06	6.47	1.44	3.6	242	177	3.08	1.65	0.22	107.273	1.86667	0.133333	2020	2113	105	105	1
173	1	29	2021-12-09	161	61	23.533	0.038	2	1	145	73	12.5	9.97	1.23	5.9	0.98	4.3	419	200	4.99	2.67	0.36	74.9064	1.86891	0.134831	1415	1384	116	117	0
174	1	36	2022-05-02	165	67	24.6097	0.083	2	1	100	57	12.2	7.42	9.94	5.43	0.74	2.51	544	317	5.61	3	0.52	105.667	1.87	0.173333	1150	1079	114	115	0
175	1	42	2022-04-26	170	85	29.4118	0.5	1	1	120	75	11.4	13.06	0.92	4.74	1.22	2.83	246	309	3.05	1.63	0.32	189.571	1.87117	0.196319	1123	1099	110	116	0
176	1	47	2022-04-26	172	76	25.6896	9	2	1	125	84	9.5	7.49	10.47	4.93	0.59	1.93	387	213	2.79	1.49	0.21	142.953	1.87248	0.14094	1631	1598	123	117	0
177	2	57	2021-11-08	155	54	22.4766	8	2	2	118	74	6.3	4.25	1.8	3.43	1	1.71	305	204	3.73	1.99	0.32	102.513	1.87437	0.160804	1622	1729	110	109	0
178	2	67	2021-10-08	155	63	26.2227	10	2	2	112	58	7.8	4.4	2.93	3.63	1.11	1.47	320	117	3.3	1.76	0.3	66.4773	1.875	0.170455	1328	1244	114	113	0
179	1	50	2021-09-07	177	83	26.493	0.027	1	1	138	92	10.3	12.58	3.81	4.81	0.8	2.74	345	137	2.18	1.16	0.25	118.103	1.87931	0.215517	1660	1761	111	113	0
180	2	63	2021-10-29	160	90	35.1562	4	2	2	121	63	6.2	5.99	1.71	5.77	1.19	3.56	348	103	2.2	1.17	0.23	88.0342	1.88034	0.196581	1764	1815	122	119	1
181	2	27	2021-07-19	159	41.5	16.4155	5	2	2	104	62	11.1	7.08	1.41	4.45	1.06	2.5	228	143	2.54	1.35	0.31	105.926	1.88148	0.22963	976	926	105	110	0
182	2	52	2021-06-15	155	58.5	24.3496	0.167	2	2	114	58	12.8	4.47	3.87	5.19	0.88	3.19	192	142	3.92	2.08	0.29	68.2692	1.88462	0.139423	1557	1579	121	121	0
183	1	59	2022-03-28	175	75	24.4898	10	1	1	137	77	9.6	11.2	1.21	5.19	1.35	3.28	417	131	3.15	1.67	0.3	78.4431	1.88623	0.179641	1604	1651	115	116	0
184	2	48	2021-09-13	165	67	24.6097	10	2	2	103	60	6.2	7.16	1.15	3.79	1.5	3.79	322	154	2.17	1.15	0.17	133.913	1.88696	0.147826	1182	1414	124	121	0
185	2	47	2021-10-08	160	75	29.2969	3	2	2	175	114	12.7	5.7	2.37	3.2	0.68	1.6	379	232	2.85	1.51	0.37	153.642	1.88742	0.245033	1743	1796	133	120	0
186	1	55	2021-09-09	165	62	22.7732	16	2	2	104	63	7.3	7.01	0.67	5.82	1.48	3.79	296	224	2.63	1.39	0.26	161.151	1.89209	0.18705	1318	1319	119	117	0
187	2	58	2022-04-21	153	51	21.7865	1	2	2	147	89	11.5	15.67	17.53	10.92	1.64	3.29	267	149	2.67	1.41	0.08	105.674	1.89362	0.0567376	1846	1930	123	119	1
188	2	44	2021-10-12	155	58	24.1415	2	2	2	102	68	6.7	4.96	2.23	4.07	1.36	1.63	186	265	4.12	2.17	0.58	122.12	1.89862	0.267281	1346	1409	110	113	0
189	2	64	2021-09-02	145	51	24.2568	0.25	2	2	154	80	16.3	6.92	2.36	4.09	0.54	2.64	283	87	4.28	2.25	0.56	38.6667	1.90222	0.248889	2217	2245	114	116	1
190	1	57	2022-05-23	168	66	23.3844	10	1	1	122	80	10.1	15.27	2.31	2.9	0.82	1.28	311	146	2.95	1.55	0.26	94.1935	1.90323	0.167742	1682	1643	122	121	0
191	1	63	2021-07-02	164	75	27.8852	20	1	2	150	84	10.1	4.85	0.97	3.32	1.2	1.4	490	70	2.78	1.46	0.36	47.9452	1.90411	0.246575	1828	1895	121	146	1
192	2	61	2021-07-29	156	55	22.6003	10	2	2	182	88	10.3	5.67	1.28	5.38	1.67	2.86	238	121	3.58	1.88	0.38	64.3617	1.90426	0.202128	1892	1933	120	118	1
193	1	44	2021-09-10	165	86	31.5886	0.25	1	1	114	74	11.5	5.31	5.24	6.98	0.92	4.12	306	155	3.41	1.79	0.3	86.5922	1.90503	0.167598	1458	1407	124	124	0
194	2	49	2021-09-13	160	55	21.4844	0.083	2	2	108	71	10.9	7.25	1.58	6.17	1.14	3.81	353	150	3.02	1.58	0.25	94.9367	1.91139	0.158228	1257	1272	109	117	0
195	1	76	2022-03-03	168	70	24.8016	20	2	2	115	66	13.1	5.61	1.73	4.09	1.27	2.16	293	105	4.08	2.13	0.5	49.2958	1.91549	0.234742	0	2329	0	119	1
196	1	29	2021-09-30	174	62	20.4783	0.005	1	1	97	53	15.4	12.44	4.89	6.14	0.57	2.74	146	109	2.99	1.56	0.44	69.8718	1.91667	0.282051	1166	1207	120	119	0
197	1	67	2022-02-24	158	70	28.0404	8	1	1	185	82	8	8.72	2.67	5.25	1.07	3.15	457	81	4.68	2.44	0.56	33.1967	1.91803	0.229508	1869	1827	120	118	1
198	2	28	2021-08-09	168	105	37.2024	0.019	2	2	126	72	11.9	15.91	1.98	3.49	0.7	2.06	269	238	5.32	2.77	0.55	85.9206	1.92058	0.198556	1050	1097	105	101	0
199	2	46	2021-12-02	178	86	27.143	6	1	2	110	70	11.7	9.4	1.29	5.42	1.11	3.59	186	213	3.8	1.97	0.3	108.122	1.92893	0.152284	1204	1185	103	100	0
200	2	49	2021-11-30	156	60	24.6548	3	2	2	125	74	7.1	9.07	2.29	5.35	1.12	2.72	277	161	3.63	1.88	0.4	85.6383	1.93085	0.212766	1290	1275	128	125	0
201	1	58	2022-03-31	172	65	21.9713	10	1	1	121	65	8.3	9.9	1.22	4.63	1.19	2.84	357	109	2.4	1.24	0.43	87.9032	1.93548	0.346774	1567	1507	112	114	0
202	1	52	2022-01-19	156	67	27.5312	0.08	1	1	120	75	10.5	13.1	2.54	4.99	1.27	2.92	353	144	3.35	1.73	0.38	83.237	1.93642	0.219653	1348	1266	107	105	0
203	1	37	2021-12-06	167	62	22.231	0.018	2	1	117	80	11.4	5.11	3.63	7.34	0.97	5.06	404	315	5.19	2.68	0.49	117.537	1.93657	0.182836	1459	1472	110	106	0
204	2	78	2021-12-16	142	40	19.8373	0.333	2	2	123	71	4.9	9.23	0.53	3.72	1.13	1.93	287	135	2.68	1.38	0.36	97.8261	1.94203	0.26087	1785	1683	136	133	0
205	2	52	2021-11-04	150	64.5	28.6667	0.001	2	2	107	61	6.8	6.56	1.14	4.44	1.01	2.89	209	332	3.17	1.63	0.22	203.681	1.94479	0.134969	1355	1355	124	125	0
206	2	68	2022-04-14	144	50	24.1127	3	2	2	123	69	10.5	9.47	1.26	3.87	1.06	2.23	202	227	2.86	1.47	0.47	154.422	1.94558	0.319728	1748	1811	110	110	1
207	1	58	2022-02-07	155	60	24.974	4	2	1	144	66	10.9	12.94	2.39	8.21	1.48	4.4	229	185	3.55	1.82	0.31	101.648	1.95055	0.17033	1438	1399	113	115	0
208	2	58	2022-02-14	148	51	23.2834	0.018	2	2	115	68	13.2	9.2	2.48	5.69	1.05	3.32	150	145	4.39	2.25	0.32	64.4444	1.95111	0.142222	1708	1625	116	124	0
209	1	60	2021-08-02	164	65	24.1672	0.018	1	2	132	78	10	6.68	6.03	4.54	0.74	1.88	381	147	4.57	2.34	0.35	62.8205	1.95299	0.149573	1621	1629	125	131	0
210	2	58	2021-07-27	160	57	22.2656	12	2	1	113	62	10.9	10.9	1.61	4.82	0.92	3.3	366	176	3.42	1.75	0.36	100.571	1.95429	0.205714	1633	1563	113	110	0
211	2	54	2022-01-25	158	54	21.6311	1	2	2	104	56	6.5	9.33	1.48	4.82	1.32	2.82	374	183	2.6	1.33	0.28	137.594	1.95489	0.210526	1413	1397	113	114	0
212	1	42	2022-05-23	168	61	21.6128	0.167	1	2	119	76	12.1	13.27	3.77	8.2	0.91	3.86	294	148	4.59	2.34	0.01	63.2479	1.96154	0.0042735	1232	1261	104	115	0
213	1	53	2022-02-10	172	51	17.239	4	2	2	106	70	12.7	9.9	1	4.01	1.13	2.47	422	273	5.18	2.64	0.63	103.409	1.96212	0.238636	1714	1565	103	101	0
214	1	53	2021-11-03	162	64	24.3865	12	1	2	105	64	8.5	9.86	1.5	5.04	1.08	3.06	211	277	4.19	2.13	0.39	130.047	1.96714	0.183099	1905	1902	107	106	1
215	1	64	2022-04-11	169	80	28.0102	30	1	1	122	70	9.5	5.97	1.09	3.99	1.28	2.16	301	212	2.66	1.35	0.29	157.037	1.97037	0.214815	2034	2011	120	117	1
216	1	66	2021-12-08	170	70	24.2215	7	2	2	133	72	5.6	11.89	0.84	3.34	1.54	1.41	221	188	3.45	1.75	0.3	107.429	1.97143	0.171429	1872	1993	112	114	1
217	1	30	2022-05-09	165	88	32.3232	0.5	2	2	116	69	12.6	15.66	7.59	4.96	0.72	2.97	424	107	5.7	2.89	0.37	37.0242	1.97232	0.128028	1102	1141	109	105	0
218	1	79	2021-09-16	160	65	25.3906	10	1	1	137	55	7.1	7.34	1.42	3.76	1.09	1.68	393	177	3.86	1.95	0.44	90.7692	1.97949	0.225641	1944	1842	114	110	1
219	1	53	2022-05-05	173	70	23.3887	0.027	2	2	99	54	14.1	10.34	0.78	4.63	1.51	2.45	209	240	3.04	1.53	0.44	156.863	1.98693	0.287582	1315	1323	113	114	0
220	2	48	2022-05-19	156	60	24.6548	1	2	2	135	82	9.9	11.46	2.16	6.22	1.36	3.42	306	147	3.52	1.77	0.29	83.0508	1.9887	0.163842	1489	1473	108	114	0
221	2	49	2021-09-06	150	50	22.2222	15	2	2	125	69	11.4	14.53	1.51	6.87	1.57	4.26	320	320	3.92	1.97	0.25	162.437	1.98985	0.126904	1417	1438	116	108	0
222	2	71	2021-09-27	160	47	18.3594	0.018	2	2	146	73	13.3	5.96	1.54	3.75	0.78	2.05	316	96	1.99	1	0.24	96	1.99	0.24	2100	2253	116	122	1
223	2	53	2021-10-29	160	52.5	20.5078	0.055	2	2	155	72	13	6.76	5.48	4.67	0.91	2.49	379	175	4.06	2.04	0.47	85.7843	1.9902	0.230392	2675	2807	119	115	1
224	1	40	2022-02-08	169	68	23.8087	5	2	2	123	85	9.5	10.83	10.01	7.86	1.02	3.89	423	172	4.3	2.16	0.35	79.6296	1.99074	0.162037	1574	1538	107	104	0
225	1	32	2021-11-11	176	72	23.2438	2	2	2	141	83	7.6	6.83	2.96	5.93	0.86	3.77	450	150	3.85	1.93	0.39	77.7202	1.99482	0.202073	1397	1356	114	108	0
226	2	54	2021-08-10	158	57.5	23.0332	10	2	2	162	76	11.9	3.89	4.19	5.59	0.87	2.69	466	259	4.12	2.06	0.36	125.728	2	0.174757	1984	1869	117	115	1
227	1	67	2022-05-17	171	70	23.939	3	1	2	123	82	6.8	7.64	3.42	3.74	0.9	1.83	624	226	3.29	1.64	0.37	137.805	2.0061	0.22561	1844	1737	112	117	1
228	1	62	2022-03-02	165	75	27.5482	6	1	1	116	61	5.9	6.22	2.98	7.34	1.28	4.82	294	148	3.33	1.37	0.19	108.029	2.43066	0.138686	1907	1924	104	103	1
229	1	75	2021-10-21	165	64	23.5078	20	1	2	143	75	12.6	6.5	2.12	2.66	0.6	1.28	246	250	5.2	2.05	0.5	121.951	2.53659	0.243902	2305	2296	118	123	1
230	2	58	2021-08-27	152	47	20.3428	10	2	2	152	77	12.5	19.73	10.5	7.62	0.77	1.92	406	330	3.85	1.9	0.49	173.684	2.02632	0.257895	1489	1544	109	105	0
231	1	60	2022-05-20	165	70	25.7117	8	1	1	140	88	8.6	14.45	2.84	5.31	1.12	3.24	292	157	3	1.48	0.42	106.081	2.02703	0.283784	1493	0	92	0	0
232	1	61	2022-01-11	168	68	24.093	0.027	1	1	109	65	6.2	7.94	1.9	5.89	1.25	3.75	480	225	3.05	1.5	0.33	150	2.03333	0.22	1308	1318	118	112	0
233	2	57	2022-03-01	159	70	27.6888	10	2	1	160	78	6.5	6.68	5.3	6.32	1.35	3.44	299	214	4.64	2.28	0.32	93.8596	2.03509	0.140351	1537	1561	107	108	0
234	2	73	2021-08-09	156	51	20.9566	15	2	2	137	82	9.4	4.44	3.75	4.32	0.8	2.38	434	214	5.89	2.89	0.55	74.0484	2.03806	0.190311	2326	2535	122	115	1
235	2	53	2022-04-05	168	69	24.4473	12	2	1	134	114	8.5	11.61	0.73	6.48	2.1	3.65	288	163	2.53	1.24	0.21	131.452	2.04032	0.169355	1668	1653	114	111	0
236	2	56	2022-01-05	158	67	26.8386	8	2	2	143	77	13.3	23.2	2.94	7.79	1.51	5.57	232	134	3.41	1.67	0.3	80.2395	2.04192	0.179641	1574	1603	110	103	0
237	2	74	2022-03-29	155	70	29.1363	6	2	2	127	70	11.1	13.17	1.62	4.01	0.88	2.55	329	165	3.31	1.62	0.33	101.852	2.04321	0.203704	1598	1621	107	113	0
238	1	42	2021-11-25	172	84	28.3937	0.041	1	1	110	59	10.2	6.54	0.95	4.52	1.18	2.82	396	224	3.07	1.5	0.27	149.333	2.04667	0.18	1366	1475	115	108	0
239	1	49	2021-08-05	165	60.5	22.2222	10	1	1	96	53	8.1	8.26	1.81	4.31	1.11	2.7	225	224	4.06	1.98	0.31	113.131	2.05051	0.156566	1258	1258	121	116	0
240	2	64	2021-07-14	150	52	23.1111	2	2	2	119	78	9.9	8.2	13.12	4.85	0.72	1.7	323	170	5.09	2.48	0.62	68.5484	2.05242	0.25	2341	2413	114	114	1
241	2	76	2021-06-02	150	58	25.7778	5	2	2	158	51	10.5	10.45	1.3	5.38	1.65	2.56	299	91	3.02	1.47	0.42	61.9048	2.05442	0.285714	1692	1669	121	117	0
242	1	66	2022-04-14	165	66	24.2424	10	1	2	134	67	6.5	7.56	3.03	7.53	0.97	5.49	358	77	4.71	2.28	0.44	33.7719	2.06579	0.192982	1729	1873	99	97	1
243	1	34	2022-04-08	175	100	32.6531	0.25	2	2	138	67	12.9	10.93	2.14	5.3	1	3.38	373	171	3.39	1.64	0.26	104.268	2.06707	0.158537	1379	1479	116	119	0
244	2	59	2022-04-08	165	69	25.3444	11	2	2	117	69	7.6	6.82	4.47	4.5	1.06	2.01	354	215	4.23	2.04	0.24	105.392	2.07353	0.117647	1459	1473	125	120	0
245	1	73	2021-08-20	170	61	21.1073	13	2	2	126	66	6.8	4.82	1.31	4.86	1.24	3.12	302	162	3.38	1.63	0.33	99.3865	2.07362	0.202454	1992	2085	115	116	1
246	1	32	2021-10-27	166	80	29.0318	2	2	2	112	73	12.9	5.25	3.38	4.68	0.72	3.09	434	202	3.53	1.7	0.29	118.824	2.07647	0.170588	1187	1190	110	118	0
247	1	61	2021-07-09	170	67	23.1834	2	1	2	104	63	9.2	15.12	4.67	5.75	0.68	4.01	305	295	5.41	2.6	0.43	113.462	2.08077	0.165385	1571	910	96	100	0
248	1	58	2021-06-29	160	62.5	24.4141	10	1	1	137	79	6.9	10.94	1.5	6.97	1.5	4.51	447	234	4.1	1.97	0.32	118.782	2.08122	0.162437	1622	1647	117	120	0
249	2	71	2021-07-28	155	52	21.6441	18	2	2	128	64	8.9	11.81	0.38	2.35	1.16	0.87	285	90	2.65	1.27	0.19	70.8661	2.08661	0.149606	2009	1979	115	112	1
250	1	65	2021-06-14	184	82	24.2202	16	2	2	156	80	6.7	10.8	3.75	6.09	0.92	4.06	446	143	4.31	2.06	0.37	69.4175	2.09223	0.179612	2136	2064	124	122	1
251	2	72	2022-03-21	150	46	20.4444	6	2	2	126	67	7.6	14.13	1.4	3.89	1.26	2.06	288	139	3.81	1.82	0.38	76.3736	2.09341	0.208791	1660	1625	114	117	0
252	2	68	2021-12-15	157	62.5	25.356	1	2	2	130	67	5.2	5.04	0.75	3.58	1.38	1.76	297	170	2.87	1.37	0.2	124.088	2.09489	0.145985	1649	1652	112	112	0
253	1	52	2021-07-29	170	71.5	24.7405	13	1	1	105	67	10.6	5.33	0.79	3.25	0.69	2.17	280	133	3.66	1.74	0.32	76.4368	2.10345	0.183908	1370	1364	122	122	0
254	1	56	2022-02-25	168	78.5	27.8132	0.055	1	2	132	64	12.3	8.9	4.76	6.03	0.93	3.47	330	155	3.64	1.73	0.36	89.5954	2.10405	0.208092	1684	1734	104	108	0
255	1	61	2022-03-14	166	61	22.1367	10	1	1	108	60	9.3	18.79	0.69	3.74	1.45	1.93	308	171	4.43	2.1	0.45	81.4286	2.10952	0.214286	1414	1399	121	118	0
256	1	78	2022-02-03	176	78	25.1808	5	2	2	130	72	10.3	5.15	3.27	3.54	0.88	1.41	192	236	7.11	1.77	0.7	133.333	4.01695	0.39548	2296	2391	128	132	1
257	1	55	2021-08-26	166	56	20.3223	10	1	1	151	95	8.3	7.38	1.25	3.65	1.17	2.06	561	321	7.24	2.47	0.6	129.96	2.93117	0.242915	2041	1878	116	118	1
258	1	55	2022-04-11	175	82.5	26.9388	10	2	2	111	76	6.7	9.65	2.04	2.76	0.75	1.59	523	180	3.36	1.59	0.27	113.208	2.11321	0.169811	1442	1446	125	108	0
259	2	49	2021-07-08	158	60	24.0346	12	2	2	96	64	4.9	5.34	2.37	3.79	0.86	2.17	392	117	2.39	1.13	0.27	103.54	2.11504	0.238938	1453	1276	114	117	0
260	1	60	2022-04-18	172	63	21.2953	10	1	2	126	72	12.7	5.94	1.3	6.11	1.92	3.14	340	93	2.75	1.3	0.4	71.5385	2.11538	0.307692	1906	1970	125	120	1
261	1	75	2021-09-08	165	62	22.7732	22	1	2	147	69	7.8	6.57	1.46	3.82	0.75	2.59	571	269	4.35	2.05	0.44	131.22	2.12195	0.214634	2047	2066	118	123	1
262	2	64	2021-12-01	158	54	21.6311	2	2	2	131	70	9.4	12.93	0.84	5.08	1.71	3.01	253	229	3.44	1.62	0.19	141.358	2.12346	0.117284	1809	1787	112	111	1
263	1	47	2022-02-11	170	66	22.8374	10	2	1	127	82	13.8	9.31	5.43	7.96	0.9	4.26	336	185	3.17	1.49	0.37	124.161	2.12752	0.248322	1405	1415	114	111	0
264	2	59	2022-02-28	157	70	28.3987	11	2	2	103	61	8.9	10.77	1.49	5.43	1.55	3.36	313	134	3.67	1.72	0.31	77.907	2.13372	0.180233	1288	1203	109	107	0
265	1	52	2021-09-23	160	70	27.3438	12	1	2	156	92	7.8	8.1	1.73	6.37	1.14	4.25	357	202	3.93	1.84	0.36	109.783	2.13587	0.195652	2318	2506	119	117	1
266	1	56	2021-07-15	170	65	22.4913	15	1	1	129	83	7	4.24	1.55	6.51	0.8	4.67	346	234	4.71	2.2	0.35	106.364	2.14091	0.159091	1277	1328	114	114	0
267	1	40	2021-08-30	167	75	26.8923	0.001	2	2	129	85	6.6	5.04	4.17	4.56	0.68	2.53	81	241	5.72	2.67	0.58	90.2622	2.14232	0.217228	1282	1251	101	100	0
268	1	51	2022-05-24	164	62	23.0518	0.083	1	2	111	66	10.1	4.95	1.55	4.86	1.05	3.04	261	269	6	2.8	0.49	96.0714	2.14286	0.175	1670	1695	124	118	0
269	1	51	2021-11-24	149	67	30.1788	3	1	1	96	63	7.2	8.84	1.7	6	1.13	3.88	309	147	3.69	1.72	0.28	85.4651	2.14535	0.162791	1331	1427	108	109	0
270	2	50	2022-05-10	158	62	24.8358	0.042	2	2	117	76	11.9	11.02	3.55	5.36	0.95	3.39	395	149	4.27	1.99	0.41	74.8744	2.14573	0.20603	1628	1649	113	102	0
271	1	32	2021-07-15	170	83	28.7197	0.027	1	1	123	79	11.2	4.01	2.11	4.64	0.65	3.22	404	186	5.78	2.69	0.51	69.145	2.1487	0.189591	1350	1310	111	112	0
272	1	24	2021-10-15	177	110	35.1112	1	1	2	167	98	9.6	10.19	6.03	3.3	0.57	1.59	372	236	4.71	2.19	0.38	107.763	2.15068	0.173516	1464	1436	119	114	0
273	1	33	2021-07-30	164	88	32.7186	0.014	1	2	129	75	10.8	4.64	5.55	5.55	0.81	3.77	414	204	5.05	2.34	0.43	87.1795	2.15812	0.183761	1392	1359	111	113	0
274	2	63	2021-11-05	156	55	22.6003	6	2	2	108	55	6.3	6.45	1.76	4.71	1.38	2.49	345	245	4.23	1.96	0.55	125	2.15816	0.280612	1329	1328	105	109	0
275	1	54	2021-07-23	173	79	26.3958	0.005	1	1	121	75	8.9	4.26	3.42	6.05	0.79	4.03	344	194	3.8	1.76	0.31	110.227	2.15909	0.176136	1575	1556	121	122	0
276	1	41	2021-08-10	168	51	18.0697	3	1	1	96	58	13.5	8.94	1.44	5.26	1.25	3.27	312	119	3.22	1.49	0.41	79.8658	2.16107	0.275168	1515	1512	118	107	0
277	1	52	2022-05-24	168	70	24.8016	10	2	2	121	77	8.3	4.56	2.66	5.69	0.97	3.68	670	149	3.53	1.63	0.37	91.411	2.16564	0.226994	1792	1832	121	121	1
278	2	59	2021-07-19	152	52	22.5069	0.019	2	2	111	68	13.7	15.36	1.1	6.81	1.75	4.23	189	187	3.09	1.42	0.18	131.69	2.17606	0.126761	1556	1551	117	117	0
279	1	42	2021-07-30	185	81	23.6669	0.5	1	1	108	58	14.1	16.19	3.51	6.32	0.82	4.05	486	195	3.75	1.72	0.33	113.372	2.18023	0.19186	1133	1099	102	98	0
280	1	34	2021-12-07	163	74	27.852	0.03	2	1	140	83	13.8	13.63	18.32	6.36	0.54	3.29	413	125	6.1	2.79	0.44	44.8029	2.18638	0.157706	1926	1904	115	108	1
281	1	59	2021-12-21	163	73	27.4756	10	1	1	126	82	9.4	7.67	0.82	5.12	1.71	2.84	396	238	3.02	1.38	0.28	172.464	2.18841	0.202899	2657	2443	114	115	1
282	1	49	2022-05-02	158	77	30.8444	2	2	1	110	60	10.3	16.28	3.59	4.99	0.91	3.11	306	217	3.46	1.58	0.3	137.342	2.18987	0.189873	1241	1254	115	123	0
283	2	72	2021-09-01	151	53	23.2446	10	2	2	148	74	11.9	9.43	3.23	7.83	1.24	5.13	239	197	3.55	1.62	0.34	121.605	2.19136	0.209877	1830	1706	116	109	1
284	2	58	2021-10-13	156	53	21.7784	10	2	2	113	56	7.2	5.7	1.46	5.72	1.5	3.35	203	114	4.23	1.93	0.73	59.0674	2.19171	0.378238	1330	1361	123	121	0
285	2	47	2021-07-23	159	61	24.1288	1	2	2	112	67	8.3	7.98	1.04	3.67	0.73	2.31	299	82	1.58	0.72	0.1	113.889	2.19444	0.138889	1400	1353	113	109	0
286	2	88	2021-08-23	162	60	22.8624	3	2	2	140	66	6.7	7.19	1.7	4.7	0.74	3.32	319	262	3.14	1.43	0.24	183.217	2.1958	0.167832	2022	1753	112	96	1
287	2	45	2021-06-14	156	67	27.5312	9	2	2	127	87	14	12.32	2.28	3.48	0.96	1.62	339	199	3.47	1.58	0.34	125.949	2.1962	0.21519	1323	1451	112	103	0
288	1	63	2022-04-25	177	80	25.5354	14	1	1	129	65	7.4	8.38	3.19	5.09	1.39	2.67	369	231	3.21	1.46	0.35	158.219	2.19863	0.239726	1702	1721	120	129	0
289	1	73	2021-08-11	155	66	27.4714	4	1	1	138	67	6.6	6.89	9.3	5.17	0.67	1.57	419	146	3.13	1.42	0.46	102.817	2.20423	0.323944	2325	2216	115	110	1
290	2	78	2021-07-21	150	67	29.7778	29	2	2	149	71	9.1	12.62	1.42	3.89	1.14	1.92	278	189	3.44	1.56	0.43	121.154	2.20513	0.275641	2387	2171	91	114	1
291	1	35	2022-05-13	175	74	24.1633	0.167	1	1	132	79	9.1	8.44	1.36	5.22	1.03	3.58	514	249	4.39	1.99	0.3	125.126	2.20603	0.150754	1409	1435	113	116	0
292	1	41	2022-05-26	174	66	21.7994	1	2	2	113	57	10.4	14.49	10.82	7.99	0.98	2.95	263	182	2.96	1.34	0.21	135.821	2.20896	0.156716	1129	1358	105	107	0
293	2	77	2021-07-05	155	55	22.8928	10	2	2	151	80	6.1	8.6	1.6	2.58	0.6	1.45	413	227	5.99	2.71	0.43	83.7638	2.21033	0.158672	2170	2203	118	123	1
294	2	70	2022-05-25	150	48	21.3333	10	2	2	149	77	7.9	7.82	1.77	3.69	1.05	2.1	361	242	5.64	2.55	0.31	94.902	2.21176	0.121569	3623	3441	115	117	1
295	2	67	2021-09-23	155	56	23.3091	5	2	2	116	53	11.8	7.53	1.96	3.7	1.11	1.8	151	151	3.63	1.64	0.39	92.0732	2.21341	0.237805	1786	1710	123	119	0
296	1	69	2022-04-19	160	70	27.3438	0.5	1	1	116	65	6.8	4.49	3.03	5.11	0.98	3.3	422	329	2.37	1.07	0.31	307.477	2.21495	0.28972	1880	1874	107	111	1
297	2	42	2021-11-03	158	56	22.4323	2	2	2	145	89	12	16.24	1.47	5.78	1.28	3.51	219	133	4.63	2.09	0.34	63.6364	2.21531	0.162679	1593	1670	112	117	0
298	1	48	2022-01-14	163	59	22.2063	2	1	2	98	68	7.4	5.43	0.74	4.59	1.17	2.91	437	191	2.76	1.24	0.23	154.032	2.22581	0.185484	1350	1339	112	112	0
299	1	55	2021-12-29	155	50.5	21.0198	2	1	2	114	76	9.9	14.47	1.38	2.83	0.85	1.64	431	146	3.65	1.63	0.27	89.5706	2.23926	0.165644	1312	1291	104	110	0
300	2	40	2022-05-30	158	63	25.2363	0.167	2	2	113	68	12.2	6.95	1.41	4.63	1.43	2.7	195	189	2.58	1.15	0.24	164.348	2.24348	0.208696	1117	1104	104	107	0
301	2	66	2021-10-28	159	73	28.8754	0.018	2	2	114	64	9.2	9.38	1.7	5.26	1.15	3.42	307	170	6.13	2.73	0.59	62.2711	2.24542	0.216117	1697	1653	118	114	0
302	1	42	2022-05-30	170	63	21.7993	1	1	1	133	81	10.6	14.21	3.18	8.96	1.34	5.48	404	212	3.93	1.75	0.41	121.143	2.24571	0.234286	1708	1787	111	104	0
303	2	65	2022-02-09	160	60	23.4375	20	2	2	135	68	7.9	4.68	3.3	5.86	1.38	3.22	286	216	2.81	1.25	0.28	172.8	2.248	0.224	1488	1411	114	112	0
304	2	64	2021-09-06	150	50	22.2222	7	2	2	116	65	10.6	9.54	2.52	5.9	1.03	3.86	230	241	4.16	1.85	0.27	130.27	2.24865	0.145946	1700	1687	117	118	0
305	2	50	2021-10-04	160	52	20.3125	5	2	2	123	73	8.8	5.51	1.04	4.13	1.47	1.91	199	136	1.96	0.87	0.21	156.322	2.25287	0.241379	1491	1493	114	117	0
306	2	80	2021-08-27	157	40	16.2278	3	2	2	118	60	17.5	17.39	1.06	5.44	1.69	2.86	180	169	2.98	1.32	0.22	128.03	2.25758	0.166667	1895	1945	127	106	1
307	2	38	2022-03-04	150	55	24.4444	10	2	2	137	78	8.1	13.03	4.2	9.02	1.87	5.62	425	362	7.57	1.97	0.55	183.756	3.84264	0.279188	2251	2457	111	107	1
308	2	65	2021-12-27	161	58	22.3757	5	2	2	138	67	6.2	6.92	2.47	5.37	1.39	2.99	222	181	6.15	2.01	0.35	90.0498	3.0597	0.174129	1916	2086	108	119	1
309	2	65	2021-09-09	159	73.5	29.0732	10	2	2	125	57	10.8	12.48	2.74	4.26	1.06	2.06	233	119	3.28	1.45	0.2	82.069	2.26207	0.137931	1739	1729	115	125	0
310	2	54	2022-01-17	164	59	21.9363	8	2	2	114	63	8.1	10.45	2.39	6.04	1.38	3.53	251	195	3.49	1.54	0.29	126.623	2.26623	0.188312	1144	1081	126	110	0
311	2	68	2021-07-27	155	47.5	19.7711	6	2	2	173	99	7.1	10.25	2.14	4.89	1.39	2.18	513	98	2.43	1.07	0.15	91.5888	2.27103	0.140187	2540	2461	122	113	1
312	2	61	2022-01-10	162	65	24.7676	10	2	2	139	67	9.5	10.78	3.02	8.23	1.63	4.86	470	326	4.35	1.91	0.35	170.681	2.27749	0.183246	1875	1968	120	116	1
313	1	37	2021-09-06	169	70	24.5089	3	1	1	105	55	12.3	6.74	1.79	5.04	0.75	3.56	231	202	3.19	1.4	0.24	144.286	2.27857	0.171429	1127	1143	103	105	0
314	1	52	2021-09-10	167	63	22.5896	2	2	2	107	58	12.7	5.39	2.86	6.25	0.89	3.66	351	246	5.7	2.5	0.54	98.4	2.28	0.216	1378	1367	106	107	0
315	2	61	2021-07-14	163	63	23.7118	4	2	2	137	82	11.1	8.66	1.18	5.57	1.29	3.61	321	170	3.72	1.63	0.36	104.294	2.28221	0.220859	1991	2115	109	111	1
316	1	49	2022-02-23	171	71	24.281	0.008	2	2	122	72	12	13.94	1.16	4.55	1.26	2.47	340	173	3.63	1.59	0.43	108.805	2.28302	0.27044	1342	1377	107	112	0
317	1	63	2021-07-26	162	60	22.8624	0.334	2	2	159	85	6.2	6.02	2.68	4.83	0.76	3.19	356	245	3.79	1.66	0.45	147.59	2.28313	0.271084	1642	1737	108	120	0
318	2	79	2021-09-15	150	60	26.6667	10	2	2	190	77	6.7	6.75	1.35	4.9	1.33	2.61	363	186	4.55	1.99	0.52	93.4673	2.28643	0.261307	2683	2573	102	95	1
319	1	63	2022-05-27	165	70	25.7117	4	1	2	131	79	7.7	12.11	3.03	4.94	0.66	3.51	300	207	3.94	1.72	0.3	120.349	2.2907	0.174419	1802	1952	118	123	1
320	1	57	2022-05-20	168	72	25.5102	10	1	1	106	60	8.8	13.61	6.79	4.89	0.61	2.74	259	97	3.37	1.47	0.31	65.9864	2.29252	0.210884	1335	1573	106	105	0
321	1	46	2021-12-02	170	90	31.1419	6	1	1	132	70	11.9	6.5	3.24	5.64	0.94	3.43	320	121	2.92	1.27	0.41	95.2756	2.29921	0.322835	1605	1645	120	113	0
322	1	54	2022-05-26	156	51	20.9566	0.083	1	1	109	69	9.8	6.3	2.27	5.83	0.97	3.48	298	243	3.45	1.5	0.24	162	2.3	0.16	1565	1533	117	113	0
323	2	54	2021-09-28	147	55	25.4524	14	2	2	136	71	8.5	10.77	1.66	5.7	1.59	3.07	393	313	5.41	2.35	0.45	133.191	2.30213	0.191489	2317	2280	115	109	1
324	2	45	2021-09-28	162	59.5	22.6718	0.083	2	2	118	75	9.9	12.83	3.05	5.67	1.03	4	298	244	5.18	2.25	0.33	108.444	2.30222	0.146667	1162	1174	103	103	0
325	2	49	2022-01-05	160	67	26.1719	0.575	2	2	133	78	7.2	9.53	0.95	3.97	1.16	2.22	291	240	3.04	1.32	0.4	181.818	2.30303	0.30303	1458	1499	115	117	0
326	1	33	2022-04-22	176	76	24.5351	6	1	1	102	57	5.4	5.34	2.25	5.34	0.9	3.77	131	206	2.65	1.15	0.16	179.13	2.30435	0.13913	1123	1180	96	92	0
327	2	57	2021-08-13	165	70	25.7117	8	2	2	156	84	9.8	4.44	1.93	3.88	0.65	2.49	526	253	3.19	1.38	0.17	183.333	2.31159	0.123188	1835	1798	124	116	1
328	1	49	2021-07-22	169	70	24.5089	5	1	1	127	64	7.3	13	0.85	3.19	0.83	1.86	655	178	5.14	2.22	0.46	80.1802	2.31532	0.207207	1364	1365	118	116	0
329	2	46	2021-10-14	158	57	22.8329	10	2	1	98	55	7.3	4.94	0.82	4.41	1.53	2.3	213	153	5.08	2.19	0.4	69.863	2.31963	0.182648	1214	1206	115	116	0
330	2	73	2021-12-22	151	51	22.3674	20	2	2	135	68	8.6	13.02	1.92	7.04	1.95	3.66	319	151	4.07	1.75	0.36	86.2857	2.32571	0.205714	1701	1731	113	115	0
331	1	45	2022-05-25	156	51	20.9566	5	1	1	116	79	10.9	4.25	3.55	4.34	0.78	2.22	455	149	4.21	1.81	0.31	82.3204	2.32597	0.171271	1661	1672	116	113	0
332	2	45	2022-03-24	153	60	25.6312	5	2	2	108	63	5.9	6.38	2.24	6.83	1.69	3.94	371	124	4.35	1.87	0.42	66.3102	2.3262	0.224599	1448	1431	102	97	0
333	2	37	2021-08-09	161	74	28.5483	0.011	2	2	114	75	12.6	6.5	4.5	7.23	0.93	4.83	564	284	7.17	3.08	0.45	92.2078	2.32792	0.146104	1506	1492	130	123	0
334	2	85	2022-04-21	154	57	24.0344	10	2	2	117	51	11.8	19.31	3.22	5.23	1.77	2.33	352	199	3.26	1.4	0.3	142.143	2.32857	0.214286	1874	2046	105	115	1
335	1	53	2021-09-03	167	68	24.3824	0.334	1	2	113	68	10.8	9.85	1.1	4.26	0.95	2.87	394	231	4.96	2.13	0.46	108.451	2.32864	0.215962	1447	1423	111	109	0
336	2	64	2021-06-28	157	65	26.3702	1	2	2	169	92	6.5	7.11	1.07	4.71	1.22	2.72	397	88	1.98	0.85	0.24	103.529	2.32941	0.282353	1770	1730	119	116	0
337	2	58	2022-05-20	158	65	26.0375	15	2	2	170	85	10.9	24.25	6.01	4.99	0.83	1.89	495	236	4.29	1.84	0.34	128.261	2.33152	0.184783	2491	2670	117	116	1
338	1	57	2022-02-21	168	75	26.5731	15	1	2	136	78	11.6	17.26	1.89	7	1.15	4.2	298	254	4.6	1.97	0.36	128.934	2.33503	0.182741	1237	1571	91	106	0
339	1	53	2021-12-21	167	70	25.0995	4	1	1	128	72	6.6	5.09	2	5.33	1.05	3.36	495	189	3.51	1.5	0.21	126	2.34	0.14	1438	1439	100	103	0
340	1	60	2022-04-18	160	60	23.4375	10	2	1	148	83	6.3	4.16	0.92	4.93	1.87	2.41	417	172	3.16	1.35	0.38	127.407	2.34074	0.281481	2294	2274	118	97	1
341	2	53	2022-01-20	158	73	29.2421	8	2	2	131	74	6.5	7.52	1.31	3.83	1.38	1.84	331	285	4.48	1.91	0.45	149.215	2.34555	0.235602	1236	1171	115	109	0
342	1	60	2021-08-06	166	54	19.5965	0.03	2	2	112	66	9.5	5.01	1.71	3.9	0.71	3.9	282	85	2.51	1.07	0.36	79.4393	2.34579	0.336449	1515	1668	122	116	0
343	1	58	2022-01-04	175	90	29.3878	8	2	1	120	72	9.5	11	3.13	6.09	1.03	3.68	380	139	3.52	1.5	0.25	92.6667	2.34667	0.166667	1736	1746	125	128	0
344	2	63	2021-08-24	156	30	12.3274	19	2	2	111	65	14	5.45	1.32	7.72	2.39	3.93	176	229	2.75	1.17	0.32	195.726	2.35043	0.273504	1822	1708	110	113	1
345	1	52	2021-07-08	160	65	25.3906	0.001	2	2	124	76	11.9	15.9	1.78	5.8	1.15	3.72	328	219	4.02	1.71	0.39	128.07	2.35088	0.22807	1515	1548	109	110	0
346	1	56	2021-10-08	182	93	28.0763	11	1	1	152	83	9.1	9.48	1.11	2.68	0.79	1.46	353	113	4.24	1.8	0.38	62.7778	2.35556	0.211111	1779	1774	121	119	0
347	1	58	2022-04-26	170	65	22.4913	0.167	1	2	127	76	14	21.1	2.64	5.29	1.02	3.54	347	143	3.11	1.32	0.39	108.333	2.35606	0.295455	1321	1338	113	112	0
348	1	74	2021-10-05	160	54	21.0938	10	1	2	125	64	9.1	5.23	5.36	5.7	0.69	3.3	539	67	3.44	1.46	0.36	45.8904	2.35616	0.246575	1989	2138	118	116	1
349	1	74	2021-12-28	166	78	28.306	1	2	1	124	68	7.6	9.42	1.52	5.31	1.06	3.45	353	147	2.67	1.13	0.37	130.088	2.36283	0.327434	2107	1984	112	111	1
350	1	37	2021-09-20	170	75	25.9516	5	1	1	112	63	11.5	8.79	3.76	4.06	0.74	1.74	247	112	8.27	3.5	0.78	32	2.36286	0.222857	1249	1248	114	105	0
351	2	63	2022-01-25	165	70	25.7117	0.417	2	2	113	64	7.1	12.32	2.76	4.93	1.14	3.2	305	119	2.75	1.16	0.4	102.586	2.37069	0.344828	1515	1498	108	104	0
352	2	34	2021-12-27	150	55	24.4444	0.25	2	2	104	63	15.6	20.93	4.4	7.94	1.44	4.85	210	255	4.22	1.78	0.31	143.258	2.37079	0.174157	1054	1035	119	110	0
353	2	66	2021-07-16	156	56	23.0112	10	2	2	145	79	13	6.8	5.1	5.9	1.06	3.15	244	189	4.15	1.75	0.25	108	2.37143	0.142857	1816	1987	120	119	1
354	2	60	2021-11-30	158	60	24.0346	0.25	2	2	94	54	7.6	12.15	5.77	4.03	1.01	1.87	281	232	6.17	2.6	0.3	89.2308	2.37308	0.115385	1561	1573	114	118	0
355	2	66	2022-03-17	156	58	23.833	10	2	2	120	56	6.3	7.19	1.08	5.54	1.91	3.03	262	127	2.9	1.22	0.36	104.098	2.37705	0.295082	1531	1519	114	113	0
356	1	62	2021-07-19	170	62	21.4533	6	1	2	145	78	10.3	21.27	3.1	3.08	0.64	1.78	261	252	5	2.1	0.5	120	2.38095	0.238095	1539	1706	97	91	0
357	1	52	2021-12-02	175	75	24.4898	7	1	2	129	70	6.8	13.38	3.5	6.02	0.96	3.9	416	188	3.48	1.46	0.33	128.767	2.38356	0.226027	1787	1765	113	110	0
358	2	77	2021-09-10	153	50	21.3593	20	2	2	124	51	10.3	14.02	1.25	3.95	1.49	1.72	335	127	2.99	1.25	0.45	101.6	2.392	0.36	1772	1991	121	121	1
359	1	56	2021-12-01	160	72	28.125	2	1	1	93	55	15	4.69	1.78	4.83	1.48	2.35	179	184	2.9	1.21	0.31	152.066	2.39669	0.256198	1394	1310	105	100	0
360	1	53	2021-12-17	177	83	26.493	1	1	2	123	80	7.1	9.93	2.37	5.07	0.81	3.16	254	180	5.13	2.14	0.33	84.1121	2.3972	0.154206	1575	1588	109	111	0
361	1	77	2021-09-13	167	82	29.4023	8	1	1	135	62	5.4	6.18	2.63	5.35	1.16	3.54	506	109	2.98	1.24	0.22	87.9032	2.40323	0.177419	1866	1865	126	133	1
362	2	71	2021-07-14	157	60	24.3418	20	1	2	114	49	10.2	9.57	2.47	5.94	1.04	3.98	198	64	4.98	2.07	0.69	30.9179	2.4058	0.333333	2196	2146	113	101	1
363	2	64	2022-01-12	156	51	20.9566	14	2	2	129	75	6.9	5.79	1.73	5.46	0.87	3.46	289	223	3.61	1.5	0.55	148.667	2.40667	0.366667	1808	1973	121	129	1
364	1	55	2021-10-21	168	64	22.6757	0.167	1	1	162	147	11.2	6.01	6.02	5.02	0.89	2.68	421	173	4.65	1.93	0.44	89.6373	2.40933	0.227979	2513	2399	120	113	1
365	2	57	2021-07-05	160	50	19.5312	0.018	2	2	137	90	16.3	11.93	2.13	7.69	1.3	5.18	229	290	4.6	1.9	0.22	152.632	2.42105	0.115789	2155	2169	114	116	1
366	1	64	2022-04-25	165	80	29.3848	2	2	1	165	97	11.1	12.59	1.99	7.9	1.76	4.69	385	113	2.98	1.23	0.3	91.8699	2.42276	0.243902	2097	2149	122	114	1
367	1	52	2021-07-28	162	80	30.4832	7	1	1	109	65	8.7	8.95	3.61	6.16	1.05	3.64	485	119	3.25	1.34	0.36	88.806	2.42537	0.268657	1316	1370	112	110	0
368	1	40	2021-07-20	168	72	25.5102	0.019	1	2	125	77	13.1	5.64	1.62	4.07	0.92	2.45	395	207	4.47	1.84	0.34	112.5	2.42935	0.184783	1623	1566	109	110	0
369	1	57	2021-06-14	155	46	19.1467	0.011	2	2	134	71	13	11.8	10.62	9.65	1.27	4.88	291	250	4.13	1.7	0.43	147.059	2.42941	0.252941	3536	3237	126	123	1
370	1	48	2021-09-28	175	79	25.7959	1	1	1	130	72	7.4	7.94	1.12	4.23	1.17	2.68	376	158	3.62	1.49	0.24	106.04	2.42953	0.161074	1999	1900	105	106	1
371	1	54	2021-12-15	159	62	24.5243	1	2	1	110	70	9.4	8.49	2.77	4.35	0.86	1.8	327	135	2.9	1.19	0.35	113.445	2.43697	0.294118	1434	1402	119	116	0
372	1	57	2021-08-09	170	55	19.0311	1	1	1	125	81	13	4.05	1.25	4.68	0.89	2.93	103	309	5.34	2.19	0.69	141.096	2.43836	0.315068	1653	1643	140	140	0
373	1	59	2022-03-14	175	80	26.1224	0.5	1	1	126	85	13.7	5.93	2.24	5.47	1.16	3.08	163	187	3	1.23	0.18	152.033	2.43902	0.146341	1294	1327	105	102	0
374	2	53	2022-04-21	159	62.5	24.7221	0.5	2	2	191	92	11.7	5.89	3.82	3.82	0.62	2.2	123	125	2.61	1.07	0.12	116.822	2.43925	0.11215	2116	1967	123	121	1
375	1	41	2021-10-22	175	87.5	28.5714	0.022	2	2	117	65	11.9	20.4	7.52	6.37	0.9	3.45	405	191	3.49	1.43	0.29	133.566	2.44056	0.202797	1279	1312	108	112	0
376	1	74	2021-08-26	159	67	26.5021	10	1	1	135	66	9.2	10.63	0.83	3.24	1.16	1.57	281	143	3.76	1.54	0.25	92.8571	2.44156	0.162338	1883	1990	121	123	1
377	2	58	2022-03-14	160	54	21.0938	3	2	2	113	68	5.7	4.55	1.77	4.1	1.12	2.52	326	184	6.02	2.46	0.46	74.7967	2.44715	0.186992	1436	1521	115	117	0
378	2	64	2021-10-01	155	51	21.2279	0.5	2	2	116	61	13.3	9.73	2.12	5.2	1.29	3.25	194	160	3.6	1.47	0.38	108.844	2.44898	0.258503	1516	1549	108	118	0
379	2	72	2022-01-17	155	48	19.9792	2	2	2	121	64	13.9	20.27	2.31	5.72	1.03	3.75	271	149	2.99	1.22	0.2	122.131	2.45082	0.163934	1549	1634	99	100	0
380	1	61	2021-09-23	172	80	27.0416	1	1	1	116	80	6.8	10.33	4.23	4.72	0.81	1.94	511	171	3.83	1.56	0.27	109.615	2.45513	0.173077	1621	1631	122	125	0
381	1	55	2022-03-17	165	70	25.7117	10	1	1	96	61	10.5	6.06	2.08	5.85	1.23	4.19	327	151	3.88	1.58	0.27	95.5696	2.4557	0.170886	1400	1426	99	95	0
382	2	68	2022-03-07	150	45	20	6	2	2	141	69	9.6	7.55	3.34	4.47	1.22	2.19	313	163	3.32	1.35	0.21	120.741	2.45926	0.155556	1742	1793	108	119	0
383	2	67	2021-12-07	153	53	22.6409	10	2	2	110	62	5.3	10.6	1.9	4.6	1.42	2.2	247	74	2.24	0.91	0.21	81.3187	2.46154	0.230769	1836	1890	114	115	1
384	1	56	2022-04-15	168	76	26.9274	0.055	2	1	145	83	9.5	10.6	3.07	4.93	0.87	2.97	248	169	5.79	2.35	0.46	71.9149	2.46383	0.195745	1701	1685	124	124	0
385	2	39	2022-02-09	153	55	23.4952	0.333	2	2	122	73	10.8	10.89	8.84	5.13	0.92	2.23	297	189	6.46	2.62	0.45	72.1374	2.46565	0.171756	1214	1080	106	100	0
386	1	61	2021-09-14	160	67	26.1719	0.005	1	2	97	64	5.9	5.54	3.07	4.96	0.84	2.88	500	340	3.33	1.35	0.53	251.852	2.46667	0.392593	1769	1921	117	113	1
387	1	56	2022-03-21	176	85	27.4406	22	1	1	166	96	11.9	6.15	3.32	4.49	0.83	2.72	479	202	4.25	1.72	0.43	117.442	2.47093	0.25	1902	2023	122	114	1
388	1	83	2021-07-14	155	49	20.3954	5	1	1	122	61	7.1	6.14	1.48	3.1	0.91	1.71	370	88	3	1.21	0.28	72.7273	2.47934	0.231405	1831	1921	117	116	1
389	1	46	2022-05-24	173	75	25.0593	20	1	1	138	79	10.9	11.4	5.02	4.26	0.59	2.68	475	89	2.48	1	0.2	89	2.48	0.2	1574	1569	118	122	0
390	1	66	2022-05-16	175	60	19.5918	20	1	2	118	55	11.6	6.62	0.75	3.99	1.16	2.1	156	302	3.72	1.5	0.39	201.333	2.48	0.26	1296	1750	119	110	0
391	1	65	2022-04-06	168	69	24.4473	2	1	1	140	69	7.1	5.68	1.79	4.58	1.34	2.52	233	237	4	1.61	0.38	147.205	2.48447	0.236025	1771	1741	119	128	0
392	2	44	2022-03-01	148	51	23.2834	10	2	2	100	67	9.4	10.58	2.1	5.13	1.13	3.38	337	159	3.28	1.32	0.21	120.455	2.48485	0.159091	1101	1074	111	113	0
393	1	61	2021-09-07	176	77.5	25.0194	1	2	2	145	84	10.5	6.36	3.26	6.01	0.96	3.49	449	224	4.88	1.96	0.31	114.286	2.4898	0.158163	1886	1998	124	116	1
394	1	31	2022-01-07	175	75	24.4898	7	2	2	128	73	8.3	8.05	2.27	4.28	1.02	2.24	257	209	3.74	1.5	0.28	139.333	2.49333	0.186667	1271	1151	102	109	0
395	1	75	2021-07-26	168	71.5	25.333	13	1	1	128	68	11.1	4.71	4.58	4.12	0.71	1.92	287	118	3.12	1.25	0.31	94.4	2.496	0.248	2302	2401	124	126	1
396	1	44	2022-03-11	177	68	21.7051	0.019	2	1	136	81	10.8	5.08	0.78	5.95	1.22	4.3	296	208	2.1	0.84	0.17	247.619	2.5	0.202381	1535	1427	122	120	0
397	2	50	2022-05-03	153	57.5	24.5632	8	2	2	136	68	7.2	7.63	0.65	4.29	1.39	2.12	208	185	2.45	0.98	0.19	188.776	2.5	0.193878	1571	1619	115	112	0
398	1	54	2021-09-07	162	57.5	21.9098	12	2	1	92	55	6.7	9.3	0.87	3.39	1.19	1.65	242	186	3.78	1.51	0.42	123.179	2.50331	0.278146	1306	1252	105	121	0
399	1	73	2022-01-06	170	75	25.9516	20	2	2	111	63	8	15.58	1.96	5.11	1.17	2.94	360	109	3.58	1.43	0.36	76.2238	2.5035	0.251748	2323	2372	113	114	1
400	1	75	2022-03-18	160	63	24.6094	15	2	2	156	75	7.6	5.9	1.28	5.85	1.73	3.11	358	211	4.26	1.7	0.37	124.118	2.50588	0.217647	2593	2486	124	120	1
401	1	40	2022-04-11	164	70	26.0262	5	2	2	124	69	8.8	8.61	2.69	5.68	1.03	3.99	493	120	3.21	1.28	0.19	93.75	2.50781	0.148438	1496	1511	110	109	0
402	1	56	2022-02-07	156	77	31.6404	10	1	1	148	82	11	5.83	6.14	4.43	0.54	1.58	601	167	3.59	1.43	0.03	116.783	2.51049	0.020979	1959	2003	113	117	1
403	2	67	2021-10-27	160	75	29.2969	5	2	2	186	83	6.8	8.93	1.91	7	1.54	4.59	329	236	5.54	2.2	0.38	107.273	2.51818	0.172727	3193	2810	111	107	1
404	2	66	2021-07-26	160	70	27.3438	20	2	2	124	66	11.7	8.53	5.9	4.52	0.86	2.3	547	222	5.04	2	0.42	111	2.52	0.21	1349	1329	114	108	0
405	1	49	2021-07-21	170	70	24.2215	0.016	1	1	112	71	13	5.96	2.93	4.83	0.84	2.75	362	206	3.63	1.44	0.27	143.056	2.52083	0.1875	1547	1554	117	119	0
406	2	55	2022-03-07	152	60	25.9695	10	2	2	143	87	11.8	9.78	2.15	7.35	1.23	4.3	356	132	2.95	1.17	0.27	112.821	2.52137	0.230769	1659	1805	118	110	1
407	1	33	2021-12-20	168	73	25.8645	0.041	1	1	116	62	12.4	7.03	6.98	6.3	0.59	2.23	437	201	6.41	2.54	0.55	79.1339	2.52362	0.216535	1224	1173	115	109	0
408	2	71	2021-11-08	155	63	26.2227	5	2	2	172	102	7.1	7.78	6.59	10.53	1.63	3.04	378	138	3.46	1.37	0.36	100.73	2.52555	0.262774	2466	2379	117	117	1
409	2	71	2022-05-05	156	54	22.1893	10	2	2	160	59	8.3	12.06	3.91	6.54	1	4.06	384	167	4.4	1.74	0.24	95.977	2.52874	0.137931	1338	1161	93	102	0
410	1	52	2022-01-07	162	53	20.1951	0.055	2	2	139	84	10.6	4.58	5.57	4.76	1.04	1.83	103	146	2.76	1.09	0.18	133.945	2.53211	0.165138	1324	1457	118	116	0
411	1	57	2021-10-15	172	75	25.3515	10	2	1	95	61	7	6.3	6.24	5.2	0.77	1.91	302	115	2.49	0.98	0.24	117.347	2.54082	0.244898	1451	1483	116	117	0
412	1	55	2021-09-07	175	83	27.102	0.018	1	1	123	69	13.2	4.35	11.04	3.87	0.56	1.64	482	204	4.27	1.68	0.26	121.429	2.54167	0.154762	1221	1262	106	107	0
413	1	71	2022-05-18	158	60	24.0346	20	1	1	136	83	11.2	16.88	2.88	4.03	1.07	2.07	329	144	5.02	1.97	0.55	73.0964	2.54822	0.279188	1766	1725	105	114	0
414	2	72	2022-02-14	150	53	23.5556	10	2	2	152	70	11.3	13.81	2.35	6.29	1.3	3.81	262	271	5.51	2.16	0.49	125.463	2.55093	0.226852	2923	2860	122	120	1
415	1	54	2022-04-19	165	69	25.3444	1	1	1	116	70	11	11.04	4.86	5.98	1.02	3.34	350	207	4.23	1.65	0.34	125.455	2.56364	0.206061	1812	1790	120	122	1
416	2	62	2022-03-15	156	53.5	21.9839	0.5	2	2	127	68	5.3	5.24	1.57	3.32	1.07	1.54	380	146	2.41	0.94	0.33	155.319	2.56383	0.351064	1760	1797	108	113	0
417	1	49	2022-04-15	178	84	26.5118	7	1	1	125	78	6.7	5.4	1.77	3.78	1.04	2	323	132	5.22	2.03	0.46	65.0246	2.57143	0.226601	1456	1519	112	110	0
418	1	58	2022-01-17	172	75	25.3515	13	1	1	132	66	6.8	7.57	3.44	3.22	0.79	1.6	371	137	3.6	1.4	0.27	97.8571	2.57143	0.192857	1850	1888	119	116	1
419	1	48	2022-03-29	172	58	19.6052	10	1	1	144	88	11	25.51	2.52	5.84	1.21	3.62	444	143	3.74	1.45	0.4	98.6207	2.57931	0.275862	1360	1401	99	94	0
420	1	66	2021-10-11	168	66	23.3844	15	1	1	160	92	9.8	22.1	1.85	4.45	0.93	2.7	632	107	4.67	1.81	0.47	59.116	2.58011	0.259669	2175	2073	133	119	1
421	2	69	2021-12-02	156.5	68	27.7639	10	2	2	163	78	8.1	6.77	0.82	5.52	1.43	3.42	199	233	4.07	1.57	0.39	148.408	2.59236	0.248408	1872	1510	135	123	1
422	1	58	2022-04-28	168	78	27.6361	0.055	2	1	117	73	14.1	6.11	1.2	4.78	0.93	2.78	259	90	3.84	1.48	0.68	60.8108	2.59459	0.459459	1719	1822	116	109	1
423	2	63	2021-06-15	155	50	20.8117	7	2	2	94	53	9.4	7.93	1.48	4.86	0.71	3.18	359	164	2.03	0.78	0.33	210.256	2.60256	0.423077	1805	1806	112	112	1
424	1	70	2021-12-07	170	71	24.5675	18	1	1	125	68	6.6	7.94	0.89	2.93	0.96	1.59	414	106	3.93	1.51	0.2	70.1987	2.60265	0.13245	1498	1566	113	117	0
425	2	72	2021-11-08	168	51	18.0697	10	2	2	134	66	12.6	17.72	2.25	6.19	1.06	3.63	287	221	4.22	1.62	0.44	136.42	2.60494	0.271605	2229	2505	126	116	1
426	1	57	2022-03-11	160	45	17.5781	10	1	1	111	71	14.2	6.88	1.71	4.94	1.53	2.41	200	214	3.44	1.32	0.19	162.121	2.60606	0.143939	2069	1933	113	110	1
427	1	62	2021-09-06	173	71	23.7228	10	2	2	136	71	7.8	6.14	1.25	3.94	0.87	2.37	321	172	3.98	1.52	0.25	113.158	2.61842	0.164474	1801	1751	118	114	1
428	2	62	2021-06-02	156	55	22.6003	16	2	2	132	64	15.9	12.81	1.22	4.19	1.11	2.61	296	197	3.75	1.43	0.45	137.762	2.62238	0.314685	1662	1683	109	105	0
429	1	18	2021-09-10	170	61	21.1073	1	2	2	113	63	13.2	8.88	1.08	3.04	0.88	1.75	509	238	3.73	1.42	0.49	167.606	2.62676	0.34507	1329	1288	115	113	0
430	1	51	2021-12-29	163	55	20.7008	0.083	1	1	124	84	13	13.97	3.47	5.05	1	2.72	382	155	3.37	1.28	0.22	121.094	2.63281	0.171875	1275	1263	106	104	0
431	2	57	2021-12-20	162	60	22.8624	16	2	2	129	56	7.1	6.85	0.81	4.42	1.46	2.22	311	171	2.66	1.01	0.17	169.307	2.63366	0.168317	1468	1525	127	119	0
432	1	50	2021-12-09	155	77	32.0499	10	2	2	138	73	5.7	6.39	3.25	4.91	1.13	2.64	396	181	3.74	1.42	0.21	127.465	2.6338	0.147887	1425	1374	102	103	0
433	1	56	2021-08-16	165	63	23.1405	1	1	2	113	69	5.4	4.99	1.03	3.66	0.87	2.41	432	247	5.55	2.1	0.6	117.619	2.64286	0.285714	1979	1915	129	133	1
434	2	64	2022-01-11	150	42	18.6667	4	2	2	121	57	9.7	12.14	2.13	7.93	1.74	5.02	215	174	4.07	1.54	0.28	112.987	2.64286	0.181818	1894	1963	112	110	1
435	1	58	2021-09-07	178	68	21.4619	4	1	1	119	72	8.1	7.6	1.39	5.44	1.26	3.38	287	262	5.46	2.06	0.61	127.184	2.65049	0.296117	1654	1628	117	115	0
436	2	76	2021-07-27	158	70	28.0404	6	2	2	147	65	7.6	6.85	2.02	5.27	1.4	2.75	339	120	5.09	1.92	0.36	62.5	2.65104	0.1875	1505	1764	92	111	0
437	2	72	2021-08-25	155	60	24.974	13	2	2	136	61	7	9.34	1.42	2.62	0.62	1.43	367	67	1.46	0.55	0.11	121.818	2.65455	0.2	1738	1721	130	133	0
438	2	53	2022-05-13	160	52	20.3125	18	2	2	139	73	9.1	6.52	1.02	5.44	2.13	2.55	228	181	3.48	1.31	0.27	138.168	2.65649	0.206107	1829	1748	107	111	1
439	2	52	2021-07-02	159	55	21.7555	1	2	2	137	71	11	7.02	1.71	4.86	0.98	3.19	295	289	7.15	2.69	0.67	107.435	2.65799	0.249071	2023	2006	129	122	1
440	2	68	2022-02-08	150	60	26.6667	10	2	2	136	72	7.1	8.58	1.08	4.92	1.27	3.13	292	269	4.39	1.65	0.28	163.03	2.66061	0.169697	1816	1871	115	112	1
441	1	70	2021-09-14	172	74	25.0135	11	2	1	118	69	8.5	5.25	0.96	4.44	0.88	3.25	292	147	3.78	1.42	0.36	103.521	2.66197	0.253521	2421	2591	124	127	1
442	2	56	2021-12-29	158	72	28.8415	2	2	2	137	80	7.1	6.61	2.12	3.37	1.04	1.52	329	230	5.6	2.1	0.44	109.524	2.66667	0.209524	1318	1255	118	113	0
443	1	59	2021-10-13	161	82	31.6346	0.038	2	1	152	94	6.7	7.86	2.2	6.17	1.64	3.61	470	239	5.36	2.01	0.58	118.905	2.66667	0.288557	1718	1763	111	125	0
444	1	57	2021-10-19	165	85	31.2213	16	2	2	105	62	7.6	8.1	3.68	4.05	1.03	2.3	474	204	4.22	1.58	0.29	129.114	2.67089	0.183544	1280	1216	118	113	0
445	2	84	2021-12-15	150	70	31.1111	20	1	2	139	73	7.7	9.03	1.08	5.37	1.99	2.99	241	208	4.49	1.68	0.29	123.81	2.67262	0.172619	2366	2413	101	98	1
446	2	72	2022-04-11	148	50	22.8269	10	2	2	117	55	11	6.33	1.35	6.72	1.5	4.34	338	271	6.22	2.32	0.51	116.81	2.68103	0.219828	2226	2371	105	111	1
447	1	48	2022-03-24	174	80	26.4236	10	1	1	110	68	9	7.88	8.36	5.52	0.85	2.8	310	195	4.29	1.6	0.37	121.875	2.68125	0.23125	1287	1308	97	111	0
448	1	40	2022-04-18	177.5	79	25.0744	0.667	2	2	120	57	10.2	4.62	3.2	3.65	0.57	2.15	228	220	2.87	1.07	0.34	205.607	2.68224	0.317757	1402	1394	117	120	0
449	1	58	2022-01-25	176	100	32.2831	15	1	1	133	87	8.6	4.77	2.51	4.61	1.1	2.71	393	189	3.84	1.43	0.35	132.168	2.68531	0.244755	1133	1099	102	98	0
450	2	68	2022-05-12	145	52	24.7325	0.167	2	2	113	63	12.8	8.35	1.36	6.34	1.39	4.12	202	224	3.76	1.4	0.28	160	2.68571	0.2	1475	1556	113	114	0
451	2	65	2021-09-23	145	49	23.3056	10	2	2	116	56	4.9	10.39	1.7	4.3	1.41	1.95	343	110	2.93	1.09	0.23	100.917	2.68807	0.211009	1339	1328	119	117	0
452	1	63	2021-10-07	163	69	25.9701	0.005	1	1	105	60	12	10.91	1.55	5.32	0.79	3.7	221	163	3.99	1.48	0.47	110.135	2.69595	0.317568	2004	2123	101	99	1
453	1	51	2022-04-18	160	58	22.6562	10	1	2	144	87	12.4	8.63	2.07	4.53	0.83	2.59	406	191	2.86	1.06	0.28	180.189	2.69811	0.264151	2055	2174	107	114	1
454	2	68	2022-03-22	158	65	26.0375	10	2	2	165	71	6.2	5.42	1.12	3.8	1.62	1.96	368	165	2.51	0.93	0.17	177.419	2.69892	0.182796	1940	1916	114	111	1
455	1	70	2021-12-28	158	65	26.0375	11	1	1	116	56	6.2	5.92	1.12	3.37	1.12	1.99	452	206	4.38	1.62	0.48	127.16	2.7037	0.296296	1487	1500	121	119	0
456	1	58	2022-05-31	169	66	23.1084	0.022	1	1	109	69	10.6	17.56	1.36	4.4	1.44	2.43	386	146	3.44	1.27	0.35	114.961	2.70866	0.275591	1395	1470	133	129	0
457	1	59	2022-05-02	170	65	22.4913	4	2	2	128	69	7	11.75	2.28	4.11	0.99	1.97	358	99	3.34	1.23	0.21	80.4878	2.71545	0.170732	1509	1287	109	112	0
458	1	36	2021-07-12	180	59	18.2099	8	1	1	143	92	16	11.54	4.94	6.43	1.04	3.88	359	231	5.57	2.05	0.53	112.683	2.71707	0.258537	1379	1479	116	119	0
459	2	64	2021-07-14	156	48	19.7239	0.018	2	2	122	67	13.1	9.6	7.95	6.07	0.86	3.27	340	106	4.05	1.49	0.29	71.1409	2.71812	0.194631	1795	1764	122	122	0
460	2	46	2022-05-05	160	52.5	20.5078	0.5	2	2	116	76	12.4	15.83	1.11	4.83	1.13	2.93	201	241	4.46	1.64	0.33	146.951	2.71951	0.20122	1227	1270	120	124	0
461	1	39	2021-12-23	174	65	21.4692	0.018	1	1	131	78	10.4	9.73	2.92	6.15	0.88	4.29	456	269	5.74	2.11	0.39	127.488	2.72038	0.184834	1604	1554	108	110	0
462	1	60	2022-05-31	170	59	20.4152	10	1	1	121	61	8.9	10.52	2.79	5.52	1	3.23	361	117	2.05	0.75	0.23	156	2.73333	0.306667	1472	1513	129	126	0
463	2	68	2021-08-12	163	71	26.7229	0.042	2	2	115	59	10.8	24.99	17.25	8.68	0.88	2.35	557	131	4.24	1.55	0.53	84.5161	2.73548	0.341935	1133	1508	91	97	0
464	2	62	2022-03-29	156	50	20.5457	7	1	2	117	72	12.7	8.16	3.51	5.9	1.44	3.31	245	226	6.24	2.28	0.44	99.1228	2.73684	0.192982	1843	1886	115	113	1
465	1	63	2022-01-24	161	77	29.7056	10	1	1	127	63	7.1	5.03	0.92	4.42	1.11	2.86	439	183	5.13	1.87	0.59	97.861	2.74332	0.315508	1418	1640	93	115	0
466	1	52	2021-09-06	164	62	23.0518	9	2	2	122	80	7.4	9.06	4.42	5.22	0.99	1.93	310	97	3.32	1.21	0.33	80.1653	2.7438	0.272727	1549	1529	122	120	0
467	1	60	2021-11-15	165	56	20.5693	2	1	2	131	67	8.9	10.14	6.87	6.11	0.99	3.57	386	218	4.86	1.77	0.59	123.164	2.74576	0.333333	2116	2230	114	122	1
468	2	73	2022-03-18	145	40	19.025	10	2	2	115	66	9	18.29	3.7	4.66	1.11	1.5	360	213	3.63	1.32	0.37	161.364	2.75	0.280303	1793	1909	104	93	1
469	1	53	2021-06-28	168	69	24.4473	10	1	1	165	83	13.2	7.58	2.7	9.35	1.09	6.11	402	224	3.22	1.17	0.43	191.453	2.75214	0.367521	1803	1751	119	123	1
470	1	55	2022-05-09	165	67	24.6097	8	2	2	137	77	11.7	4.9	2.95	5.22	0.94	3.27	378	151	5.23	1.9	0.28	79.4737	2.75263	0.147368	1704	1768	116	112	0
471	2	72	2021-11-01	156	60	24.6548	10	2	2	114	64	7.9	7.7	1.01	4	1.49	1.85	183	132	5.4	1.96	0.51	67.3469	2.7551	0.260204	2236	2256	127	129	1
472	2	52	2022-04-08	165	69	25.3444	5	2	2	116	77	6	7.69	2.02	4.79	1.21	2.61	463	232	6.34	2.3	0.58	100.87	2.75652	0.252174	1335	1352	114	121	0
473	1	57	2022-05-04	165	61	22.4059	10	2	2	100	60	11.8	4.7	0.8	4.21	1.15	2.2	146	117	3.78	1.37	0.48	85.4015	2.75912	0.350365	1388	1328	115	118	0
474	2	80	2022-05-23	150	50	22.2222	10	2	2	175	83	11.8	23.27	2.71	5.5	1.23	2.84	241	120	3.59	1.3	0.27	92.3077	2.76154	0.207692	2108	2094	91	105	1
475	1	32	2022-04-11	168	69	24.4473	0.019	1	2	112	63	14.8	12.35	4.18	7.31	1.21	4.17	315	171	5.62	2.03	0.66	84.2365	2.76847	0.325123	1105	1170	100	99	0
476	2	76	2021-11-08	150	53	23.5556	13	1	2	172	77	6.9	17.28	2.44	5.23	1.35	2.58	245	149	4.46	1.61	0.22	92.5466	2.77019	0.136646	2287	2342	127	122	1
477	1	35	2022-04-26	163	70	26.3465	0.055	2	2	106	69	11.6	15.31	7.52	5.61	0.69	3.25	270	135	3.58	1.29	0.28	104.651	2.77519	0.217054	1194	1050	114	109	0
478	1	29	2022-05-05	177	78	24.8971	0.027	1	1	118	72	13.4	17.39	1.24	5.12	0.96	3.75	625	156	2.84	1.02	0.53	152.941	2.78431	0.519608	1024	1044	108	103	0
479	1	59	2021-06-14	167	64.5	23.1274	0.083	2	2	101	62	13.1	23.73	6.11	5.43	0.82	2.96	399	118	2.85	1.02	0.25	115.686	2.79412	0.245098	1431	1457	126	122	0
480	1	53	2021-07-27	164	63	23.4236	5	1	2	107	69	11.9	8.9	3.83	0.8	2.18	6.96	254	115	3.55	1.27	0.32	90.5512	2.79528	0.251969	1423	1458	122	119	0
481	2	68	2021-07-13	152	46	19.91	10	2	1	153	64	8.8	7.22	1.83	3.73	1.22	1.51	376	179	3.55	1.27	0.25	140.945	2.79528	0.19685	2290	2288	111	112	1
482	2	75	2021-10-18	153	57	24.3496	30	2	2	155	68	9.1	15.16	1.99	4.74	1.1	2.75	351	124	3.55	1.27	0.36	97.6378	2.79528	0.283465	2856	2905	118	118	1
483	2	53	2021-08-12	153	57	24.3496	3	2	2	104	74	14	11.9	1.36	4.07	0.84	2.5	186	245	5.65	2.02	0.31	121.287	2.79703	0.153465	1358	1360	114	115	0
484	2	67	2021-12-21	150	50	22.2222	10	2	2	139	76	7.5	10.37	1.02	5.48	1.77	2.56	378	126	2.77	0.99	0.13	127.273	2.79798	0.131313	1712	1740	109	113	0
485	2	86	2021-09-27	150	51	22.6667	10	2	2	129	73	9.8	7.01	1.41	5.29	0.95	3.78	288	205	4.88	1.74	0.49	117.816	2.8046	0.281609	1911	2096	112	109	1
486	1	49	2021-10-28	165	52.5	19.2837	8	2	2	101	61	8.8	8.63	1.79	5.37	2.28	2.3	183	178	3.79	1.35	0.27	131.852	2.80741	0.2	1176	1160	120	110	0
487	2	52	2022-02-04	159	54	21.3599	0.041	2	2	112	73	10.8	11.9	2.14	5.95	2.22	2.97	348	122	3.32	1.18	0.25	103.39	2.81356	0.211864	1278	1340	102	100	0
488	2	60	2021-12-07	160	56	21.875	11	2	2	124	80	6.3	7.8	1.82	5.19	1.61	2.33	202	238	4.87	1.73	0.36	137.572	2.81503	0.208092	1358	1359	128	126	0
489	1	69	2021-09-20	167	70	25.0995	9	2	2	123	63	11.3	12.4	2.99	3.9	0.73	2.47	290	156	3.41	1.21	0.31	128.926	2.81818	0.256198	1962	1858	126	124	1
490	1	84	2022-04-12	172	72	24.3375	10	2	2	135	112	7.2	9.14	0.68	3.17	1.34	1.44	357	203	3.44	1.22	0.68	166.393	2.81967	0.557377	2424	2305	116	115	1
491	2	29	2022-03-08	155	54.5	22.6847	0.164	2	2	107	60	14.4	10.7	4.18	4.28	0.71	2.52	411	361	5.93	2.1	0.34	171.905	2.82381	0.161905	1028	1015	124	111	0
492	1	67	2022-04-06	152	55	23.8054	1	1	2	111	70	8.4	9.39	1.48	7.25	1.17	5.02	245	234	2.43	0.86	0.38	272.093	2.82558	0.44186	1386	1329	108	110	0
493	2	68	2021-08-03	160	70	27.3438	17	2	2	164	86	11.5	8.42	1.74	4.01	0.98	2.48	457	87	5.15	1.82	0.39	47.8022	2.82967	0.214286	2362	2803	119	123	1
494	1	59	2022-04-19	158	71.5	28.6412	1	1	2	126	73	8.9	11.87	1.7	6.39	1.35	4.34	497	154	7.52	2.65	0.63	58.1132	2.83774	0.237736	1698	1782	110	106	0
495	1	55	2022-01-06	162	66	25.1486	0.183	1	1	103	63	8.2	5.84	10.17	6.62	0.82	1.92	403	119	4.09	1.44	0.26	82.6389	2.84028	0.180556	1528	1560	131	117	0
496	1	55	2021-12-09	165	69	25.3444	5	1	1	113	76	6	4.78	2.23	3.51	0.86	2.09	386	185	3.56	1.25	0.25	148	2.848	0.2	1268	1231	105	112	0
497	1	57	2021-11-22	176	75	24.2123	20	1	1	141	85	9.4	6.19	1.16	2.87	0.9	1.26	369	169	6.53	2.29	0.56	73.7991	2.85153	0.244541	2084	2120	114	109	1
498	1	58	2022-02-14	168	62	21.9671	1	1	1	146	79	7.8	7.47	1.27	5.17	1.28	3.33	360	205	4.4	1.54	0.32	133.117	2.85714	0.207792	1998	2176	117	117	1
499	1	57	2021-12-16	172	65	21.9713	6	2	1	137	81	5.3	5.96	3.08	3.58	1.01	1.45	556	110	3.06	1.07	0.18	102.804	2.85981	0.168224	1519	1512	105	104	0
500	1	29	2022-05-04	165	65	23.8751	0.013	2	1	134	78	8.1	4.5	1.63	3.79	0.8	2.26	300	133	3.29	1.15	0.23	115.652	2.86087	0.2	2694	2477	114	121	1
501	1	51	2022-03-22	162	41	15.6226	3	1	1	110	75	5.7	5.51	1.36	5.85	2.11	2.92	197	305	4.51	1.57	0.61	194.268	2.87261	0.388535	1728	1796	108	116	0
502	1	57	2021-09-08	168.5	69.1	24.3376	0.014	1	1	106	64	9.1	9.12	3.8	5.38	0.83	2.69	352	149	4.57	1.59	0.28	93.7107	2.87421	0.176101	1626	1563	108	102	0
503	2	69	2022-02-09	150	52	23.1111	10	2	2	135	68	11.7	9.06	1.05	5.2	1.77	2.58	303	151	4.14	1.44	0.26	104.861	2.875	0.180556	1907	1962	114	109	1
504	1	54	2021-09-29	162	65	24.7676	0.008	2	1	138	90	13.1	5.79	1.21	5.05	1.05	3.78	295	183	3.71	1.29	0.34	141.86	2.87597	0.263566	1798	1674	112	110	0
505	2	64	2022-01-13	154	65	27.4077	14	2	2	121	69	7.1	10.69	1.7	5.94	1.58	3.3	283	234	4.66	1.62	0.37	144.444	2.87654	0.228395	1699	1660	119	125	0
506	1	64	2022-03-14	168	80	28.3447	10	1	1	155	90	8.9	17.03	1.81	4.61	0.97	3.06	442	396	6.52	2.26	0.52	175.221	2.88496	0.230088	1872	1897	117	115	1
507	1	81	2022-05-30	172	60	20.2812	20	2	2	151	72	6.7	10.02	1.09	3.51	0.95	1.98	336	125	5.31	1.84	0.58	67.9348	2.88587	0.315217	1393	1513	96	112	0
508	1	48	2022-02-23	170	57	19.7232	10	1	1	112	59	11.3	11.71	1.39	4.72	0.62	3.29	241	170	3.55	1.23	0.33	138.211	2.88618	0.268293	1266	1186	106	106	0
509	1	69	2022-03-16	168	70	24.8016	3	2	2	136	71	6.7	8.89	7.62	5.3	0.76	3.68	359	164	3.55	1.23	0.45	133.333	2.88618	0.365854	1984	2070	109	115	1
510	1	52	2021-10-15	166	62	22.4996	0.018	1	1	106	64	12	4.43	1.49	3.79	1	1.94	278	223	4.02	1.39	0.29	160.432	2.89209	0.208633	1292	1311	117	116	0
511	2	41	2022-05-24	155	72.5	30.1769	4	2	2	137	73	7.7	9.24	2.93	4.73	1.07	2.8	372	244	6.48	2.24	0.36	108.929	2.89286	0.160714	1518	1532	103	109	0
512	2	46	2022-05-13	150	47	20.8889	5	2	2	112	66	7.3	6.62	1.21	5.8	1.65	3.15	185	167	4.26	1.47	0.29	113.605	2.89796	0.197279	1849	1816	117	119	1
513	1	58	2021-08-25	170	65	22.4913	8	1	1	124	61	14.3	3.59	1.47	3.22	0.81	1.88	370	120	4.83	1.66	0.33	72.2892	2.90964	0.198795	2040	2178	130	129	1
514	2	64	2021-09-23	165	55	20.202	0.5	2	2	103	57	5.4	5.88	1.25	3.21	1.43	1.19	256	110	2.95	1.01	0.16	108.911	2.92079	0.158416	1838	1972	137	130	1
515	2	49	2022-05-11	153	44	18.7962	14	2	2	125	61	11.3	14.25	0.87	5.91	1.55	3.78	279	153	5.55	1.9	0.35	80.5263	2.92105	0.184211	1236	1242	106	106	0
516	2	38	2021-09-14	162	76	28.959	0.018	2	2	124	72	12.7	13.1	1.07	5.35	1.41	3.25	276	216	4.23	1.44	0.33	150	2.9375	0.229167	1612	1623	119	117	0
517	1	49	2022-03-17	165	65	23.8751	0.167	1	2	97	54	11.5	6.63	0.62	2.01	1.07	0.62	329	112	2.5	0.85	0.12	131.765	2.94118	0.141176	1142	1080	113	114	0
518	1	58	2021-10-14	179	74	23.0954	26	1	1	129	64	5.8	6.78	2.43	4.72	0.83	2.96	452	162	3.59	1.22	0.32	132.787	2.94262	0.262295	2193	2384	123	123	1
519	1	59	2021-12-23	162	74	28.1969	0.5	2	2	132	80	9.2	19.15	1.91	2.27	0.73	0.86	236	85	2.12	0.72	0.19	118.056	2.94444	0.263889	1390	1448	102	107	0
520	1	52	2021-10-04	170	64	22.1453	1	1	1	153	109	12.7	13.44	0.86	4.03	1.07	2.63	256	123	3.24	1.1	0.24	111.818	2.94545	0.218182	1826	1850	119	123	1
521	2	45	2021-08-11	156	71	29.1749	0.014	2	2	121	65	5.5	5.39	1.17	5.4	0.93	3.79	306	253	3.63	1.23	0.31	205.691	2.95122	0.252033	1288	1320	115	106	0
522	2	77	2022-05-24	160	74	28.9062	20	2	2	139	65	6.3	4.55	2.55	6.17	1.49	3.58	464	190	4.9	1.66	0.44	114.458	2.95181	0.26506	1724	1704	122	106	0
523	1	39	2022-03-21	172	96	32.45	3	2	1	123	76	7.8	9.52	2.07	4.33	1	2.75	428	131	3.65	1.23	0.34	106.504	2.96748	0.276423	1400	1426	99	95	0
524	2	55	2022-02-08	150	60	26.6667	0.03	2	2	124	72	9.8	14.15	1.26	5.52	1.44	3.3	344	190	3.65	1.23	0.18	154.472	2.96748	0.146341	1477	1509	114	107	0
525	1	90	2021-12-01	155	67	27.8876	10	1	1	129	70	9.9	5.61	1.13	3.09	1.11	1.36	325	115	3.65	1.23	0.29	93.4959	2.96748	0.235772	1992	1842	108	104	1
526	2	56	2021-12-16	155	70	29.1363	5	2	2	138	65	5.7	6.56	0.88	4.72	1.18	3.03	291	159	3.8	1.28	0.27	124.219	2.96875	0.210938	1595	1660	101	102	0
527	1	69	2022-02-08	160	62	24.2188	0.167	1	1	138	96	11.9	14.75	2.66	5.33	0.96	3.34	274	207	3.96	1.33	0.64	155.639	2.97744	0.481203	1230	1167	103	103	0
528	1	53	2021-12-02	165	65	23.8751	0.027	2	1	111	70	7.7	6.85	2.86	5.51	1.06	3.12	280	171	6.64	2.23	0.41	76.6816	2.97758	0.183857	1369	1399	107	109	0
529	1	67	2021-10-12	170	58	20.0692	12	2	2	122	68	6	5.87	1.21	3.9	1.32	1.94	385	98	3.99	1.34	0.33	73.1343	2.97761	0.246269	2125	2160	122	119	1
530	1	37	2021-09-06	173	85	28.4005	2	2	2	118	65	7.7	9.35	2.52	2.96	0.59	1.64	337	139	4	1.34	0.2	103.731	2.98507	0.149254	1075	1135	106	104	0
531	1	57	2021-10-25	150	72	32	3	1	1	114	71	7.2	7	1.24	2.71	0.94	1.52	425	130	4.06	1.36	0.23	95.5882	2.98529	0.169118	1556	1504	116	115	0
532	1	32	2022-05-04	165	56	20.5693	0.042	2	2	127	79	11.5	15.14	5.48	5.96	0.89	3.03	381	211	5.08	1.7	0.28	124.118	2.98824	0.164706	1389	1359	114	116	0
533	1	58	2021-12-20	164	60	22.3081	9	1	2	123	68	7.8	9.62	1.73	5.6	0.82	3.72	265	297	3.65	1.22	0.21	243.443	2.9918	0.172131	1862	1958	107	106	1
534	2	44	2022-05-30	150	40	17.7778	8	2	2	120	80	14.9	13.14	3.4	4.96	1.07	2.71	513	378	5.9	1.97	0.32	191.878	2.99492	0.162437	1482	1558	113	118	0
535	1	68	2021-10-26	156	61	25.0657	13	2	2	142	90	7	9.11	2	4.13	0.88	2.5	297	148	4.71	1.57	0.38	94.2675	3	0.242038	2296	2374	114	122	1
536	1	68	2021-10-21	170	65	22.4913	18	1	1	134	111	8.1	14.49	1.67	3.2	0.97	1.67	313	201	5.05	1.68	0.39	119.643	3.00595	0.232143	2109	2157	109	111	1
537	2	65	2022-04-12	159	56	22.151	5	2	2	139	68	7.8	14.37	2.45	3.1	0.98	1.38	247	176	2.91	0.96	0.2	183.333	3.03125	0.208333	1882	1816	132	126	1
538	2	63	2022-03-07	150	50	22.2222	20	2	2	145	62	11	8.57	1.52	3.13	1.03	1.23	178	234	5.89	1.94	0.71	120.619	3.03608	0.365979	2523	2582	126	126	1
539	1	73	2022-04-11	160	66	25.7812	10	2	2	141	78	9.3	12.03	2.45	6.19	0.89	4.41	383	257	3.9	1.28	0.46	200.781	3.04688	0.359375	1959	1976	107	113	1
540	1	56	2022-04-21	166	67	24.3141	0.083	1	1	120	76	10.2	17.81	1.66	4.5	1.08	2.58	317	155	3.11	1.02	0.32	151.961	3.04902	0.313725	1304	1333	102	105	0
541	1	51	2021-12-10	160	65	25.3906	10	2	2	110	72	5.6	4.63	1.31	3.04	1.23	1.48	278	244	4.33	1.42	0.33	171.831	3.0493	0.232394	1386	1422	120	113	0
542	1	61	2022-02-16	176	63	20.3383	9	1	1	114	58	10.5	17.13	1.66	3.85	0.96	2.22	275	123	3.36	1.1	0.28	111.818	3.05455	0.254545	1452	1486	107	101	0
543	1	65	2022-04-14	168	89	31.5334	13	1	1	146	74	12	9.77	2.08	5.65	1.08	3.54	412	165	5.51	1.8	0.39	91.6667	3.06111	0.216667	1715	1763	120	122	0
544	2	52	2021-08-04	154	50	21.0828	9	2	2	89	56	9.8	8.03	0.59	5.14	2.47	1.72	259	226	3.43	1.12	0.32	201.786	3.0625	0.285714	1125	1147	98	97	0
545	2	55	2022-03-09	158	49	19.6283	5	1	1	146	86	10.7	17.51	1.94	7.56	1.81	5.06	232	141	4.38	1.43	0.3	98.6014	3.06294	0.20979	1941	1911	121	120	1
546	1	62	2022-03-10	155	59	24.5578	0.5	1	1	143	84	11.3	14.64	0.94	5.22	1.17	3.69	255	123	3.59	1.17	0.23	105.128	3.06838	0.196581	1883	2101	118	119	1
547	1	45	2021-07-05	165	61	22.4059	0.334	2	2	119	73	13.8	13.84	1.31	7.68	1.36	5.56	217	209	3.99	1.3	0.29	160.769	3.06923	0.223077	1292	1265	122	118	0
548	2	69	2022-03-17	165	65	23.8751	7	1	1	136	76	7.5	7.77	4.4	5.33	1.52	2.66	276	194	4.39	1.43	0.5	135.664	3.06993	0.34965	1902	1998	117	115	1
549	1	48	2021-07-19	155	50.5	21.0198	1	2	2	124	73	6.8	8.94	0.7	4.07	1.13	2.63	208	166	3.44	1.12	0.29	148.214	3.07143	0.258929	1656	1730	118	121	0
550	1	51	2022-01-10	160	50	19.5312	13	1	1	111	75	14.1	9.9	3.56	6.69	1.15	3.87	217	96	2.55	0.83	0.28	115.663	3.07229	0.337349	1312	1382	114	111	0
551	1	49	2022-05-27	168	72	25.5102	15	1	1	145	85	6	5.96	1.9	3.86	0.93	2	455	91	2.74	0.89	0.21	102.247	3.07865	0.235955	1690	1879	122	118	1
552	1	53	2021-12-28	168	80.5	28.5218	10	1	1	141	78	10.3	19.86	3.36	3.38	0.75	1.69	235	182	5.24	1.7	0.59	107.059	3.08235	0.347059	1646	1844	123	120	1
553	1	55	2021-07-21	160	59	23.0469	0.027	1	1	106	61	12.9	10.89	5.85	5.36	0.72	2.94	379	90	3.27	1.06	0.27	84.9057	3.08491	0.254717	1202	1218	115	113	0
554	2	74	2022-05-02	150	60	26.6667	20	2	2	115	69	13.5	16.11	3.89	3.04	0.78	1.27	545	188	5.68	1.84	0.39	102.174	3.08696	0.211957	1997	2180	98	99	1
555	1	75	2022-02-16	172	80	27.0416	15	2	2	149	98	10	7.39	4.42	3.67	0.88	1.29	558	259	5.65	1.83	0.55	141.53	3.08743	0.300546	1952	1998	115	121	1
556	2	70	2021-10-28	158	100	40.0577	16	2	2	152	74	6	9.62	0.68	2.83	1	1.22	460	168	4.91	1.59	0.47	105.66	3.08805	0.295597	1658	1687	98	100	0
557	1	66	2021-06-15	173	70	23.3887	20	1	1	131	79	5.3	8.87	2.29	3.5	0.71	2.15	305	185	2.91	0.94	0.21	196.809	3.09574	0.223404	1555	1783	134	117	0
558	2	51	2021-12-01	151	44	19.2974	0.5	2	2	124	70	14.7	10.48	1.64	6.87	2.21	3.42	166	213	3.81	1.23	0.3	173.171	3.09756	0.243902	1385	1372	116	112	0
559	1	45	2022-04-26	163	71	26.7229	0.019	2	2	133	82	11.9	6.55	4.54	5.34	0.75	2.57	483	239	7.54	2.43	0.58	98.3539	3.10288	0.238683	1446	1420	118	124	0
560	2	61	2022-01-14	155	51	21.2279	10	2	2	131	66	6.2	8.75	0.64	4.14	1.92	1.72	292	198	2.36	0.76	0.2	260.526	3.10526	0.263158	1606	1588	119	119	0
561	2	58	2022-03-30	156	51	20.9566	12	2	2	139	70	11	14.84	1.38	5.62	1.17	3.72	204	204	3.98	1.28	0.34	159.375	3.10938	0.265625	1688	1624	112	107	0
562	2	62	2021-10-21	159	58	22.9421	15	2	2	134	73	6.7	11.94	4.08	4.21	0.67	1.91	428	119	4.26	1.37	0.28	86.8613	3.10949	0.20438	1653	1550	118	115	0
563	1	51	2021-11-19	165	59	21.6713	0.25	1	1	98	63	14	5.57	1.07	4.89	1.53	2.56	215	195	2.24	0.72	0.28	270.833	3.11111	0.388889	1449	1435	110	108	0
564	1	54	2022-04-20	165	62	22.7732	0.003	1	1	113	75	9.6	17.73	8.64	5.14	0.66	3.07	253	189	4.36	1.4	0.31	135	3.11429	0.221429	1691	1701	99	100	0
565	1	59	2022-03-07	165	56	20.5693	0.001	1	1	131	64	9.6	7.27	1.28	5.8	1.77	3.16	282	167	4.27	1.37	0.46	121.898	3.11679	0.335766	1532	1524	132	122	0
566	1	48	2022-02-07	169	68	23.8087	10	2	2	116	70	11.7	15.76	15.54	7.62	0.8	2.69	343	83	2.34	0.75	0.22	110.667	3.12	0.293333	1287	1244	108	98	0
567	1	71	2021-12-27	158	80	32.0461	0.001	2	1	140	66	10.8	12.86	2.5	5.24	0.91	3.58	324	259	5.92	1.89	0.48	137.037	3.13228	0.253968	1764	1878	113	109	1
568	1	73	2021-10-27	163	65	24.4646	10	2	1	112	62	7	6.64	2.39	2.93	0.55	1.39	369	169	3.76	1.2	0.25	140.833	3.13333	0.208333	1952	1971	121	110	1
569	1	50	2022-01-18	168	63	22.3214	20	2	2	168	97	8.4	8.46	1.25	4.9	1.42	2.56	493	162	3.51	1.12	0.27	144.643	3.13393	0.241071	2133	2091	123	121	1
570	2	48	2021-09-13	159	52	20.5688	10	2	2	122	78	11.6	7.92	1.36	5.14	1.02	3.65	338	238	5.53	1.76	0.29	135.227	3.14205	0.164773	1602	1558	111	111	0
571	2	57	2021-07-13	150	59	26.2222	8	2	2	113	68	7.9	8.25	4.87	5.5	1	2.49	398	190	5.6	1.78	0.33	106.742	3.14607	0.185393	2098	2218	118	126	1
572	2	66	2021-10-25	150	55	24.4444	6	2	2	134	70	8.8	9.15	1.17	4.24	1.4	2.13	385	336	5.1	1.62	0.55	207.407	3.14815	0.339506	1534	1591	112	107	0
573	1	58	2021-08-20	165	61	22.4059	10	2	2	142	81	9.4	4.75	1.17	4.08	0.88	2.35	336	126	4.1	1.3	0.23	96.9231	3.15385	0.176923	1647	1602	119	115	0
574	2	64	2022-02-11	161	60	23.1473	10	2	2	141	55	9.6	12.12	1.55	4.27	1.12	2.56	414	105	3.19	1.01	0.13	103.96	3.15842	0.128713	1925	1876	119	122	1
575	2	69	2022-02-22	150	80	35.5556	6	2	2	172	62	6	11.87	2.55	4.61	1.19	1.97	333	154	5.12	1.62	0.4	95.0617	3.16049	0.246914	1754	1755	110	110	0
576	2	82	2021-10-19	154	62	26.1427	12	2	2	114	54	6.3	7.59	3.33	4.6	1.21	2.32	260	228	4.05	1.28	0.41	178.125	3.16406	0.320312	1750	1574	130	122	0
577	1	45	2022-03-18	168	65	23.03	10	1	1	175	108	6.5	7.71	1.91	5.46	1.62	3.24	457	320	6.3	1.99	0.52	160.804	3.16583	0.261307	2108	2193	117	120	1
578	2	77	2021-08-27	155	58	24.1415	10	2	2	140	65	8.8	13.68	0.76	4.33	1.58	2.4	268	200	3.42	1.08	0.26	185.185	3.16667	0.240741	2041	2105	110	113	1
579	1	56	2022-02-03	170	65	22.4913	16	2	1	162	86	8	7.69	2.03	5	1.08	3.02	166	186	4.66	1.47	0.46	126.531	3.17007	0.312925	1916	2037	128	125	1
580	1	68	2021-12-29	171	70	23.939	28	2	2	144	62	7.5	5.42	3.3	6.49	1.2	4.17	470	215	5.11	1.61	0.5	133.54	3.17391	0.310559	2498	2242	112	130	1
581	1	59	2021-12-08	168	60	21.2585	0.167	1	2	120	75	7.3	7.57	0.88	3.46	1.07	3.46	251	154	3.43	1.08	0.18	142.593	3.17593	0.166667	1637	1643	112	104	0
582	1	66	2021-08-13	177	63	20.1092	10	2	2	103	59	12.4	10.41	0.84	4.12	0.83	2.79	255	147	2.83	0.89	0.3	165.169	3.17978	0.337079	1557	1516	124	124	0
583	1	57	2021-08-06	170	60	20.7612	7	1	2	106	61	5.7	7.85	1.62	3.68	0.86	1.97	315	167	2.83	0.89	0.18	187.64	3.17978	0.202247	1494	1589	112	118	0
584	1	67	2021-12-24	154	54	22.7694	15	2	2	135	73	10.4	5.69	1.17	2.89	0.69	1.54	219	266	4.65	1.46	0.5	182.192	3.18493	0.342466	2315	2645	120	113	1
585	2	67	2022-01-05	156	72	29.5858	25	2	2	123	69	6.6	6.65	2.05	4.34	1.34	2.11	350	243	5.13	1.61	0.34	150.932	3.18634	0.21118	1478	1431	113	108	0
586	1	46	2021-09-20	160	50	19.5312	15	2	2	122	75	13.5	9.35	9.7	6.34	1.21	3.03	458	141	2.36	0.74	0.18	190.541	3.18919	0.243243	1550	1523	115	110	0
587	2	57	2022-05-17	150	54	24	3	2	2	143	86	6.7	7.13	1.42	4.81	1.48	2.57	212	193	3.1	0.97	0.22	198.969	3.19588	0.226804	1311	1295	130	119	0
588	1	52	2021-12-03	175	85	27.7551	1	1	2	145	85	8.3	5.03	3.45	6.53	1.35	4.1	313	162	3.1	0.97	0.5	167.01	3.19588	0.515464	1823	1816	128	123	1
589	1	50	2022-05-11	167	74	26.5338	0.83	1	1	131	60	5.6	9.54	4.14	2.83	0.63	1.31	373	338	5.34	1.67	0.46	202.395	3.1976	0.275449	1659	1663	121	115	0
590	2	65	2022-01-24	150	55	24.4444	11	2	2	174	93	10.9	14.34	1.73	3.3	1.02	1.17	348	125	4	1.25	0.43	100	3.2	0.344	2319	2245	115	114	1
591	2	80	2022-03-09	155	75	31.2175	10	2	2	138	72	9.6	9.6	7.88	4.65	0.65	2.06	361	172	7.08	2.21	0.66	77.8281	3.20362	0.298643	2039	2091	118	118	1
592	2	66	2022-03-15	160	55	21.4844	12	2	2	124	72	11	12.79	2.1	7.11	2.21	3.37	208	113	6.58	2.05	0.48	55.122	3.20976	0.234146	2134	2159	118	110	1
593	2	59	2021-09-03	158	62	24.8358	0.019	2	2	132	81	9.7	7.69	2.3	5.7	1.06	3.52	406	206	4.88	1.51	0.4	136.424	3.23179	0.264901	1472	1370	118	114	0
594	2	83	2021-12-20	156	61	25.0657	10	2	2	146	61	6.7	14.25	2.02	7.79	1.79	4.4	204	170	4.96	1.53	0.18	111.111	3.24183	0.117647	1043	1219	93	94	0
595	1	73	2022-01-07	160	60	23.4375	7	1	1	153	72	5.7	6.18	1.69	5.37	0.98	3.39	399	330	8.14	2.51	0.53	131.474	3.24303	0.211155	1894	2026	119	101	1
596	1	57	2021-07-19	165	71	26.079	20	1	1	117	68	6.8	4.59	2.48	2.68	0.59	1.3	136	61	2.21	0.68	0.25	89.7059	3.25	0.367647	1460	1429	120	121	0
597	1	49	2021-10-27	166	63	22.8625	0.027	1	1	122	78	9.9	5.99	1.54	3.54	1.22	1.33	313	117	3.25	1	0.43	117	3.25	0.43	1535	1496	113	123	0
598	1	50	2022-01-21	180	87	26.8519	0.167	1	1	179	90	11.4	7.01	2.39	5.12	1.04	3.45	313	167	6.82	2.09	0.43	79.9043	3.26316	0.205742	1643	1680	105	106	0
599	2	75	2022-02-08	155	47	19.563	1	2	2	166	81	13.3	22.22	2.51	6.77	1.32	4.24	301	225	6.11	1.87	0.77	120.321	3.26738	0.411765	2088	2137	108	103	1
600	2	62	2021-09-09	154	59	24.8777	3	2	2	130	52	7.2	11.15	1.9	4.04	0.84	2.56	160	91	3.76	1.15	0.43	79.1304	3.26957	0.373913	1614	1575	129	131	0
601	2	50	2021-12-23	158	50	20.0288	10	2	2	119	72	10.7	26.16	1.2	5.68	1.14	3.76	206	384	4.91	1.5	0.44	256	3.27333	0.293333	1333	1266	113	107	0
602	1	39	2022-02-14	172	81	27.3797	2	1	1	115	64	11	5.8	6.94	5.12	0.81	2.48	365	180	8	2.44	0.47	73.7705	3.27869	0.192623	1361	1310	111	106	0
603	2	82	2021-10-15	155	55	22.8928	6	2	2	165	139	5.1	7.99	0.45	4.44	2.07	1.51	182	107	4	1.22	0.45	87.7049	3.27869	0.368852	2763	2712	108	106	1
604	1	47	2021-07-21	175	69	22.5306	3	1	1	111	60	6.7	10.93	5.42	2.35	0.48	0.89	418	95	4.93	1.5	0.37	63.3333	3.28667	0.246667	1448	1420	122	121	0
605	1	55	2022-05-16	163	67	25.2174	2	1	1	115	74	10.2	10.92	1.54	2.61	0.91	1.3	372	263	4.44	1.35	0.39	194.815	3.28889	0.288889	1716	1696	119	120	0
606	1	38	2021-09-06	168	63	22.3214	6	1	1	99	69	13	9.77	1.21	4.71	0.76	3.03	436	166	5.7	1.73	0.33	95.9538	3.2948	0.190751	2371	2270	103	110	1
607	2	67	2021-09-27	162	70	26.6728	8	2	2	134	74	12.4	10.04	6.54	7.79	1.15	4.86	348	273	5.87	1.78	0.47	153.371	3.29775	0.264045	1906	1990	101	97	1
608	2	57	2022-05-18	156	56	23.0112	10	2	2	100	56	6.1	9.34	6.03	5.61	1.21	2.98	202	213	5.97	1.81	0.26	117.68	3.29834	0.143646	1394	1424	115	115	0
609	1	52	2022-04-08	160	56	21.875	0.167	1	1	124	76	12.7	15.1	3.2	7.54	1.64	3.97	232	128	2.97	0.9	0.3	142.222	3.3	0.333333	1439	1427	111	116	0
610	1	70	2021-07-08	156	61	25.0657	2	2	2	104	62	7.8	4.05	3.4	3.98	0.92	2.4	301	119	3.57	1.08	0.31	110.185	3.30556	0.287037	1556	1643	125	123	0
611	1	60	2021-08-20	181	92.5	28.2348	10	2	1	137	82	9	8.6	1.07	2.88	1.14	1.26	397	158	4.01	1.21	0.39	130.579	3.31405	0.322314	1895	1883	115	103	1
612	1	49	2022-03-02	160	60	23.4375	15	2	2	108	67	7.7	13.83	6.9	5.99	1.99	2.71	320	141	3.66	1.1	0.22	128.182	3.32727	0.2	1375	1444	93	99	0
613	2	69	2021-12-15	159	47.5	18.7888	12	2	2	134	55	6.5	6.46	1.49	2.95	1.16	1.38	393	227	5.66	1.7	0.45	133.529	3.32941	0.264706	1719	1762	106	114	0
614	1	35	2022-01-12	181	100	30.5241	0.011	1	2	135	79	11.4	5.48	16.84	5.92	0.46	2	537	95	3.47	1.04	0.32	91.3462	3.33654	0.307692	1328	1310	102	111	0
615	1	61	2022-01-04	162	70	26.6728	0.027	1	1	125	72	12.1	5.26	6.17	5.29	1.03	2.87	297	198	4.78	1.43	0.38	138.462	3.34266	0.265734	1469	1959	114	119	1
616	1	68	2021-12-24	160	55	21.4844	0.83	1	1	144	88	7.4	6.91	1.36	4.13	1.25	2.22	201	96	2.51	0.75	0.37	128	3.34667	0.493333	3044	3041	128	127	1
617	1	57	2021-08-30	160	53	20.7031	4	2	2	135	78	6.5	5.99	0.8	3.18	1.16	1.59	361	104	4.42	1.32	0.36	78.7879	3.34848	0.272727	1642	1626	116	114	0
618	1	53	2022-04-11	170	76.5	26.4706	2	1	2	163	103	9.7	12.4	1.37	4.09	1.04	2.35	383	176	4.91	1.46	0.52	120.548	3.36301	0.356164	2106	2256	125	123	1
619	2	80	2022-03-21	145	56	26.635	1	2	2	138	79	6	5.9	1.3	3.01	0.83	1.56	310	175	3.01	0.89	0.36	196.629	3.38202	0.404494	1969	2029	119	113	1
620	2	46	2021-10-14	153	49	20.9321	20	2	2	107	73	12.1	5.8	1.89	5.21	1.81	2.51	184	251	3.62	1.07	0.45	234.579	3.38318	0.420561	1315	1357	107	96	0
621	1	40	2021-11-05	166	65	23.5883	12	1	1	124	65	7.5	11.37	0.97	4.66	1.63	2.4	224	175	4.1	1.21	0.41	144.628	3.38843	0.338843	1887	2046	115	112	1
622	1	53	2021-12-03	160	55	21.4844	10	1	1	115	68	7.9	5.99	2.39	5.67	1.04	3.17	323	169	3.9	1.15	0.24	146.957	3.3913	0.208696	1691	1633	114	112	0
623	2	66	2021-12-24	158	55	22.0317	10	2	2	143	69	8	15.41	1.29	6.92	1.72	4.29	184	326	3.13	0.92	0.18	354.348	3.40217	0.195652	2043	1989	113	115	1
624	2	70	2021-07-07	153	52.5	22.4273	10	2	2	127	74	11.5	10.83	0.91	3.14	1.08	1.53	191	155	3.92	1.15	0.4	134.783	3.4087	0.347826	1468	1479	129	115	0
625	2	75	2021-10-14	148	55	25.1096	13	2	2	127	68	7.4	8.46	2.47	5.59	1.31	3.36	301	103	4.74	1.39	0.34	74.1007	3.41007	0.244604	1719	1841	120	124	1
626	1	72	2022-02-28	167	82	29.4023	10	1	1	136	85	9	15.27	1.77	5.18	0.75	3.56	365	163	4.58	1.34	0.41	121.642	3.41791	0.30597	1978	1791	94	114	1
627	2	49	2021-12-21	150	60	26.6667	12	2	2	150	66	7.6	5.93	5.12	6.28	1.12	3.18	528	227	5.86	1.71	0.59	132.749	3.4269	0.345029	2241	2375	135	135	1
628	1	50	2021-10-12	155	51.5	21.436	6	1	2	115	76	11.8	7.61	6.09	5.03	0.9	2.85	262	141	3.16	0.92	0.37	153.261	3.43478	0.402174	1442	1492	117	108	0
629	1	39	2022-02-22	170	73	25.2595	0.417	2	1	133	77	10.9	17.11	3.02	3.73	0.73	1.96	484	190	3.92	1.14	0.23	166.667	3.4386	0.201754	1390	1412	114	112	0
630	1	50	2021-07-19	156	51	20.9566	6	1	2	128	77	9.2	5.98	1.19	4.16	1.2	2.28	323	153	7.26	2.11	0.61	72.5118	3.44076	0.2891	1559	1509	121	121	0
631	2	59	2022-02-15	156	62	25.4767	10	2	2	170	85	12	20.76	1	5.83	1.76	3.02	314	136	5.58	1.62	0.31	83.9506	3.44444	0.191358	1771	1757	107	109	0
632	2	49	2022-05-20	145	41	19.5006	1	2	2	109	73	12.6	8.81	1.33	5.42	1.36	3.15	225	251	3.63	1.05	0.15	239.048	3.45714	0.142857	1206	1241	105	110	0
633	1	76	2021-12-21	160	64	25	1	1	1	128	69	6.2	6.05	1.64	3.75	1.64	1.5	424	163	3.43	0.99	0.36	164.646	3.46465	0.363636	2127	2187	112	109	1
634	1	56	2021-10-18	164	55	20.4491	5	2	2	108	63	6.7	6.62	0.7	3.99	1.09	2.38	366	182	5.45	1.57	0.41	115.924	3.47134	0.261146	1318	1332	116	112	0
635	1	55	2021-07-22	172	71	23.9995	10	1	2	122	73	9.2	11.68	2.6	4.66	0.81	3.08	252	104	3.23	0.93	0.31	111.828	3.47312	0.333333	2122	2106	117	119	1
636	1	83	2021-08-03	162	52	19.8141	11	2	2	120	63	6.9	5.84	3.73	5.64	1	3.34	192	158	2.71	0.78	0.19	202.564	3.47436	0.24359	1805	1837	132	129	1
637	1	78	2022-02-16	160	80	31.25	20	2	2	150	86	9.5	8.7	0.65	4.02	1.17	2.22	501	96	4.21	1.21	0.36	79.3388	3.47934	0.297521	1939	2156	115	112	1
638	1	53	2021-06-30	172	64.5	21.8023	5	2	2	155	106	13.6	8.43	2	4.47	0.82	2.88	352	110	2.75	0.79	0.33	139.241	3.48101	0.417722	1751	1697	104	103	0
639	1	52	2021-10-01	171	97.5	33.3436	1	1	1	145	89	9.4	7.2	2.75	4.4	0.75	3.14	352	131	4.53	1.3	0.22	100.769	3.48462	0.169231	1490	1577	125	121	0
640	1	81	2022-02-04	171	64	21.8871	20	1	1	129	64	9.5	7.69	3.76	3.4	0.78	1.79	282	191	4.6	1.32	0.31	144.697	3.48485	0.234848	1861	1986	101	97	1
641	1	70	2022-04-25	150	55	24.4444	0.083	1	1	145	63	14	12.21	1.23	3.48	0.76	2.28	261	123	3.77	1.08	0.34	113.889	3.49074	0.314815	2034	1225	106	228	1
642	1	51	2021-12-13	168	54	19.1327	10	1	2	113	60	5.6	4.49	1.25	3.32	1.44	1.19	461	139	3.81	1.09	0.34	127.523	3.49541	0.311927	1579	1698	119	115	0
643	2	51	2022-03-22	154	47	19.8178	1	2	2	127	68	7.6	4.8	1.01	3.82	1.48	2	299	250	4.16	1.19	0.26	210.084	3.4958	0.218487	2056	2172	112	112	1
644	1	51	2022-05-12	178	64	20.1995	8	1	2	110	58	6.6	6.89	0.96	4.17	1.67	2.08	354	114	6.54	1.87	0.57	60.9626	3.49733	0.304813	1559	1509	121	121	0
645	2	76	2022-01-17	150	43	19.1111	20	2	2	143	64	7.2	6.28	1.34	6.12	1.9	3.34	341	166	2.94	0.84	0.2	197.619	3.5	0.238095	1796	1748	122	110	0
646	1	59	2022-03-07	165	70	25.7117	4	1	1	109	61	10.5	7.32	3.31	3.35	0.9	1.62	256	125	4.31	1.23	0.37	101.626	3.50407	0.300813	1366	1332	116	127	0
647	1	50	2021-06-15	166	66	23.9512	0.01	1	2	124	83	11.3	6.73	2.96	5.3	1.01	2.71	338	297	6.08	1.73	0.44	171.676	3.51445	0.254335	1830	1894	119	117	1
648	1	42	2022-02-14	169	81	28.3604	8	1	1	135	85	12.7	10.32	4.76	7.77	1.23	5.09	445	215	3.38	0.96	0.22	223.958	3.52083	0.229167	1927	2034	108	108	1
649	1	58	2021-08-25	165	63	23.1405	0.011	2	2	108	70	6.8	5.25	2.87	6.38	0.88	5.05	531	193	4.73	1.34	0.48	144.03	3.52985	0.358209	1624	1619	117	116	0
650	1	53	2022-05-31	170	82.5	28.5467	0.055	2	1	145	87	13.1	7.36	4.66	5.94	0.8	3.32	286	108	2.79	0.79	0.16	136.709	3.53165	0.202532	2937	2835	124	118	1
651	2	70	2022-03-10	156	35	14.382	21	2	2	114	58	16.9	12.57	4.13	5.21	1.28	2.89	194	133	3.4	0.96	0.33	138.542	3.54167	0.34375	1827	1702	112	108	1
652	1	68	2022-02-10	155	49	20.3954	0.005	2	2	103	59	9.2	6.79	2.41	7.26	1.47	4.77	298	142	3.89	1.09	0.2	130.275	3.56881	0.183486	1323	1285	121	121	0
653	1	54	2022-02-28	165	53	19.4674	7	2	2	132	73	8.5	14.39	0.7	3.46	2.04	0.98	315	207	4.14	1.16	0.41	178.448	3.56897	0.353448	1500	1433	118	114	0
654	1	18	2022-01-03	173	55	18.3768	4	1	1	104	60	15	14.07	2.08	5.1	1.54	2.67	348	249	3.32	0.93	0.46	267.742	3.56989	0.494624	1216	1115	109	104	0
655	2	79	2021-12-14	153	63	26.9127	4	2	2	184	141	6.3	10.16	0.94	3.52	1.33	1.87	293	161	4.44	1.24	0.33	129.839	3.58065	0.266129	1983	1905	116	111	1
656	2	71	2022-03-15	152	56	24.2382	1	2	2	128	71	7.4	5.34	1.66	4.59	1.21	2.52	280	148	4.28	1.19	0.43	124.37	3.59664	0.361345	1782	1769	119	119	0
657	2	62	2022-04-26	150	46	20.4444	5	2	2	158	86	12.2	4.31	1.46	4.65	1.37	2.46	180	161	2.56	0.71	0.25	226.761	3.60563	0.352113	2019	1981	121	116	1
658	1	50	2021-12-27	173	83	27.7323	0.05	1	1	105	61	9.8	12.64	3.09	5.06	0.8	3.22	311	94	5.59	1.55	0.42	60.6452	3.60645	0.270968	1002	1041	106	112	0
659	1	46	2021-06-01	169	46	16.1059	2	2	2	103	64	18.2	19.64	1.62	3.31	0.73	1.93	261	162	4.04	1.12	0.08	144.643	3.60714	0.0714286	1112	1161	108	112	0
660	1	49	2021-12-07	165	75	27.5482	0.019	1	1	137	66	12.7	16.61	3.99	5.71	1.05	2.35	202	134	4.33	1.2	0.27	111.667	3.60833	0.225	1706	1696	108	105	0
661	1	72	2022-03-29	160	61	23.8281	6	2	2	120	60	8.4	12.7	3.32	5.22	1.11	2.98	242	270	5.16	1.43	0.43	188.811	3.60839	0.300699	2171	2320	98	102	1
662	2	69	2021-09-22	155	56	23.3091	15	2	2	153	70	8.4	6.23	1.49	3.95	0.84	2.64	330	234	4.25	1.17	0.28	200	3.63248	0.239316	2207	2285	125	121	1
663	1	58	2022-01-18	175	70	22.8571	1	1	2	122	81	6.1	6.13	0.96	2.78	0.76	1.49	238	94	4.01	1.1	0.26	85.4545	3.64545	0.236364	1380	1376	129	124	0
664	2	66	2021-11-09	150	56	24.8889	10	2	2	104	55	11.3	5.16	1.23	5.34	0.7	3.78	378	274	8.5	2.33	0.55	117.597	3.64807	0.236052	1782	1881	118	132	1
665	1	53	2022-02-21	160	75	29.2969	5	1	1	152	86	8.9	7.92	6.95	7.26	1.07	4.54	533	139	5.29	1.45	0.48	95.8621	3.64828	0.331034	1571	1554	101	102	0
666	2	57	2022-04-06	152	57	24.6711	12	2	2	142	67	7.4	14.15	2.41	6.23	1.15	3.73	292	86	2.63	0.72	0.26	119.444	3.65278	0.361111	2102	2109	110	111	1
667	1	78	2021-11-17	164	62	23.0518	12	1	1	146	71	8.6	18.66	2.37	4.15	1.19	1.9	327	247	3.96	1.08	0.26	228.704	3.66667	0.240741	2348	2178	114	107	1
668	2	64	2022-03-16	153	38	16.2331	10	2	2	106	59	14.9	5.5	1.4	3.61	1.44	1.66	279	111	2.57	0.7	0.3	158.571	3.67143	0.428571	1693	1637	107	113	0
669	1	48	2022-04-05	174	60	19.8177	6	1	1	96	56	10.2	12.99	2.44	6.28	1.37	3.51	245	176	5.96	1.62	0.38	108.642	3.67901	0.234568	1354	1323	110	111	0
670	2	93	2021-08-27	153	40	17.0874	30	2	2	178	81	16.7	17.38	1.65	5.6	1.08	3.63	190	230	6.49	1.76	0.54	130.682	3.6875	0.306818	2632	2311	106	100	1
671	1	54	2022-04-26	167	58	20.7967	1	1	2	153	87	6.5	8.93	6.18	6.54	0.9	4.19	254	198	5.39	1.46	0.37	135.616	3.69178	0.253425	1831	1940	112	116	1
672	1	63	2021-09-09	165	69	25.3444	5	2	2	111	64	5.5	7.66	0.97	2.65	0.96	1.27	221	86	3.14	0.85	0.26	101.176	3.69412	0.305882	1334	1436	134	128	0
673	2	63	2021-08-31	150	58	25.7778	0.018	2	2	134	77	7	5.78	2.07	4.46	1.1	2.35	239	77	3.74	1.01	0.2	76.2376	3.70297	0.19802	1779	1835	121	118	1
674	2	48	2021-07-21	155	52.5	21.8522	4	2	2	117	67	6	11.53	2.83	4.21	0.92	2.24	267	167	4.35	1.17	0.35	142.735	3.71795	0.299145	1455	1497	121	116	0
675	2	52	2022-01-20	155	62.5	26.0146	3	2	2	119	72	9.5	13.46	3.9	3.58	0.95	1.68	332	191	6.22	1.67	0.38	114.371	3.72455	0.227545	1112	1279	101	102	0
676	1	50	2021-07-13	156	50	20.5457	4	1	1	104	74	13.8	16.25	1.36	4.51	0.95	3.01	250	193	4.77	1.28	0.33	150.781	3.72656	0.257812	1570	1603	105	109	0
677	1	35	2021-09-17	170	76	26.2976	0.001	2	2	112	61	13	7.45	5.13	5.32	0.69	3.18	340	151	5.74	1.54	0.43	98.0519	3.72727	0.279221	1359	1303	115	116	0
678	2	76	2021-11-01	152	62.5	27.0516	2	2	2	152	68	10.8	4.75	2.7	4.35	0.78	2.47	177	147	3.29	0.88	0.21	167.045	3.73864	0.238636	1928	2020	116	117	1
679	1	46	2022-04-29	158	70	28.0404	10	2	1	117	74	9.2	9.19	3.23	6.34	0.81	4.44	609	238	5.74	1.53	0.51	155.556	3.75163	0.333333	1514	1518	103	106	0
680	1	49	2022-04-05	158	54	21.6311	0.083	1	1	141	87	6.8	4.81	0.59	3.37	1.61	1.22	371	333	3.12	0.83	0.41	401.205	3.75904	0.493976	2286	2528	113	112	1
681	1	63	2021-12-07	157	53	21.5019	0.027	1	2	152	92	6.2	9.47	0.95	3.85	0.9	2.5	241	168	3.5	0.93	0.39	180.645	3.76344	0.419355	1491	1513	115	110	0
682	2	48	2021-12-06	152	51	22.0741	10	2	2	132	68	5	5.25	0.69	3.88	1.78	1.76	253	196	3.64	0.96	0.27	204.167	3.79167	0.28125	1322	1262	115	119	0
683	2	68	2021-10-27	157	57	23.1247	13	2	2	136	80	11.4	12.62	2.86	5.58	1.52	2.89	348	106	5.81	1.53	0.49	69.281	3.79739	0.320261	2101	1994	109	105	1
684	2	54	2022-02-16	163	66	24.841	10	2	2	182	98	11	8.4	1.36	7.68	1.93	4.5	248	176	4.9	1.29	0.39	136.434	3.79845	0.302326	2452	2401	107	115	1
685	2	57	2022-01-18	159	61	24.1288	1	2	2	128	74	7.2	6.61	2.53	5.83	1.22	3.71	348	114	5.25	1.38	0.33	82.6087	3.80435	0.23913	1727	1640	124	120	0
686	2	76	2021-08-23	146	43	20.1726	24	2	2	169	79	10.2	10.67	4.01	8.96	1.33	5.94	308	183	4.95	1.3	0.74	140.769	3.80769	0.569231	3190	3262	122	113	1
687	1	51	2021-10-07	163	67	25.2174	2	2	2	116	71	10.8	8.66	6.63	6.72	1.02	3.16	343	230	3.58	0.94	0.28	244.681	3.80851	0.297872	1924	1901	113	113	1
688	2	48	2022-04-08	168	60	21.2585	7	2	2	132	78	8.1	3.57	0.98	5.3	1.79	2.59	188	163	3.68	0.96	0.26	169.792	3.83333	0.270833	1588	1614	110	110	0
689	1	54	2022-04-06	185	85	24.8356	20	1	1	107	71	10.7	8.8	5.53	6.37	1.01	3.79	534	272	5.49	1.43	0.31	190.21	3.83916	0.216783	1246	1259	106	105	0
690	1	66	2021-07-19	158	55	22.0317	10	2	1	161	89	6.9	8.14	0.84	2.93	0.84	1.69	226	211	6.94	1.8	0.4	117.222	3.85556	0.222222	2889	3009	117	113	1
691	2	66	2022-01-24	162	71	27.0538	3	2	2	144	76	5.9	7	1.73	3.53	1.41	1.54	245	173	2.98	0.77	0.43	224.675	3.87013	0.558442	1781	1706	127	121	0
692	2	55	2022-04-25	150	47	20.8889	7	2	2	106	64	10	21.1	5.29	6.3	1.24	2.88	268	207	8.67	2.24	0.9	92.4107	3.87054	0.401786	1224	1277	115	116	0
693	2	77	2022-04-14	158	77.5	31.0447	8	2	2	159	74	9.3	8.25	0.82	3.37	1.34	1.46	301	129	6	1.55	0.38	83.2258	3.87097	0.245161	1703	1760	110	112	0
694	1	46	2021-12-08	168	72.5	25.6874	18	1	1	119	65	8.2	7.51	0.52	4.23	1.17	2.84	412	191	4.96	1.28	0.42	149.219	3.875	0.328125	1799	1716	114	114	0
695	2	57	2021-11-05	158	64	25.6369	10	2	2	115	70	9.6	10.46	3.12	5.43	0.81	3.74	450	284	6.63	1.71	0.4	166.082	3.87719	0.233918	1509	1569	111	110	0
696	2	39	2021-07-21	155	59	24.5578	0.008	2	2	144	79	6.3	8.42	4.32	3.65	0.71	1.7	429	188	5.44	1.4	0.3	134.286	3.88571	0.214286	1564	1563	105	112	0
697	2	75	2021-08-13	155	75	31.2175	3	2	1	180	82	6.6	4.06	1.44	3.28	0.71	1.79	593	130	6.18	1.59	0.39	81.761	3.88679	0.245283	2063	2437	99	94	1
698	1	50	2022-01-17	158	67.5	27.0389	0.018	1	2	138	71	13.4	8.97	2.78	6.52	0.83	4.5	243	198	7.05	1.81	0.51	109.392	3.89503	0.281768	1581	1658	126	130	0
699	1	49	2021-07-19	171	63	21.5451	10	2	2	104	63	7.9	10.03	5.61	4.74	0.71	2.31	330	95	3.55	0.91	0.78	104.396	3.9011	0.857143	1659	1675	106	105	0
700	2	57	2022-04-22	160	80	31.25	16	2	2	145	66	9.5	11.48	1.89	7.09	1.17	4.85	592	208	3.68	0.94	0.17	221.277	3.91489	0.180851	1852	1876	116	94	1
701	1	66	2021-07-14	170	62	21.4533	24	2	1	156	78	10	5.6	1.48	4.78	1.28	2.74	369	304	4.48	1.14	0.37	266.667	3.92982	0.324561	2231	2191	117	113	1
702	1	70	2022-01-12	170	65	22.4913	20	2	1	107	60	6.9	8.04	0.96	2.63	1.21	1.19	329	193	5.35	1.36	0.55	141.912	3.93382	0.404412	2141	2186	99	106	1
703	1	50	2022-01-12	160	76	29.6875	6	1	2	140	93	9	8.2	6.32	4.32	0.7	2.92	291	270	4.96	1.26	0.26	214.286	3.93651	0.206349	2151	2108	115	115	1
704	1	80	2021-08-20	160	79	30.8594	22	2	2	153	98	7	9.93	1.33	2.97	0.82	1.64	508	85	3.28	0.83	0.37	102.41	3.95181	0.445783	2510	2922	123	115	1
705	1	64	2022-04-22	167	72.5	25.9959	8	1	1	132	84	7.9	7.87	2.74	4.36	1.45	2.08	373	91	5.77	1.46	0.56	62.3288	3.95205	0.383562	2330	2244	116	118	1
706	1	66	2021-08-13	150	52	23.1111	5	1	2	126	69	8.2	9.71	1.69	4.13	1.04	2.39	309	131	3.57	0.9	0.35	145.556	3.96667	0.388889	1536	1482	116	114	0
707	1	53	2021-10-20	170	75	25.9516	6	2	2	121	78	11	7.62	4.81	5.51	0.9	3.19	390	173	5.4	1.36	0.46	127.206	3.97059	0.338235	1729	1791	113	110	0
708	1	64	2021-08-10	170	55	19.0311	12	2	2	133	83	12.3	5.16	1.31	6.03	1.37	3.76	352	207	4.09	1.03	0.24	200.971	3.97087	0.23301	2380	2284	121	122	1
709	2	41	2021-09-27	160	58	22.6562	6	2	2	113	67	7.2	7.91	1.41	4.81	1.31	2.73	431	233	5.05	1.27	0.29	183.465	3.97638	0.228346	1173	1179	110	112	0
710	2	75	2021-11-05	142	50	24.7967	10	2	2	115	56	9.3	14.68	2.28	4.2	1.45	1.9	219	232	5.09	1.28	0.42	181.25	3.97656	0.328125	1937	2043	104	95	1
711	1	63	2021-10-18	169	87	30.4611	10	2	2	119	68	9.9	9.54	2.03	2.43	0.69	1.06	402	131	6.21	1.56	0.37	83.9744	3.98077	0.237179	1721	1970	122	125	1
712	1	64	2021-08-18	160	50	19.5312	8	1	1	143	68	9.7	8.15	1.16	2.87	0.64	1.58	288	172	6.25	1.57	0.37	109.554	3.98089	0.235669	1757	1791	100	93	0
713	1	78	2022-04-06	162	65	24.7676	1	1	1	139	67	12.6	11.37	2.78	6.81	1.42	4.4	435	269	4.82	1.21	0.52	222.314	3.98347	0.429752	2522	2795	124	120	1
714	1	30	2021-11-18	183	90	26.8745	0.019	1	1	128	72	12.4	14.09	12.3	7.59	0.78	2.66	410	151	2.56	2.29	0.3	65.9389	1.1179	0.131004	1127	1167	96	97	0
715	1	34	2021-11-23	182	87	26.2649	0.018	2	2	116	73	12.2	22.76	1.95	5.56	0.75	4	355	171	5.37	1.34	0.28	127.612	4.00746	0.208955	1301	1316	106	101	0
716	1	68	2022-02-11	158	60	24.0346	10	1	1	129	73	9.5	11.05	0.95	3.45	1.27	1.97	469	290	6.1	1.52	0.51	190.789	4.01316	0.335526	2148	2007	106	100	1
717	2	64	2021-07-16	150	43	19.1111	0.083	2	2	110	64	10.3	7.48	6.83	5.96	0.9	2.87	297	87	4.54	1.13	0.32	76.9912	4.0177	0.283186	1656	1658	117	120	0
718	2	78	2021-11-30	152	57	24.6711	10	2	2	109	68	5.2	3.96	0.57	2.38	1.18	0.83	295	216	5.73	1.42	0.41	152.113	4.03521	0.288732	2169	2239	115	115	1
719	1	57	2021-08-04	175	70	22.8571	4	2	2	142	88	10.4	6.41	2.21	5.13	0.87	2.89	352	149	3.96	0.98	0.26	152.041	4.04082	0.265306	1629	1621	119	122	0
720	1	48	2022-01-03	160	68	26.5625	10	1	2	132	78	11.4	4.76	1.08	3.02	1.3	1.22	285	188	6.63	1.64	1.01	114.634	4.04268	0.615854	1274	1342	104	102	0
721	1	58	2022-02-09	171	61.5	21.0321	23	1	2	115	65	7.1	7.16	3.71	6.6	1.05	4.24	318	148	2.48	1.22	0.31	121.311	2.03279	0.254098	1433	1491	121	114	0
722	1	76	2021-08-20	165	70	25.7117	0.055	2	2	132	62	8.3	6.88	1.78	5.25	1.23	3.47	288	100	6.55	1.61	0.43	62.1118	4.06832	0.267081	1657	1830	119	120	1
723	1	55	2022-01-21	168	70	24.8016	0.003	1	1	126	65	12.5	23.97	2.5	4.28	0.71	2.54	220	160	5.99	1.47	0.35	108.844	4.07483	0.238095	1750	1672	102	102	0
724	1	62	2021-12-22	165	60	22.0386	8	2	2	132	80	7.7	5.05	0.8	4.18	1.2	2.36	308	173	4.62	1.13	0.33	153.097	4.0885	0.292035	1948	1909	122	123	1
725	2	56	2022-04-11	152	53	22.9398	18	2	2	148	70	11.2	5.17	2.74	7.58	1.35	4.89	277	185	5.73	1.4	0.28	132.143	4.09286	0.2	2227	2148	114	115	1
726	2	52	2022-01-12	154	63	26.5643	0.5	2	2	122	73	11.8	19.35	1.99	5.65	1.29	3.66	378	254	4.63	1.13	0.21	224.779	4.09735	0.185841	1412	1422	112	112	0
727	2	77	2022-03-08	150	68	30.2222	20	2	2	146	79	8.3	4.55	1.2	5.61	1.78	2.91	273	218	5.74	1.4	0.48	155.714	4.1	0.342857	1772	1848	105	103	1
728	1	58	2022-02-14	158	55	22.0317	7	1	2	101	63	12	20.29	2.06	5.75	1.5	3.27	330	114	4.88	1.19	0.3	95.7983	4.10084	0.252101	1305	1359	109	103	0
729	2	74	2021-09-28	152	46	19.91	10	2	2	150	122	6.8	5.92	1.28	5.04	1.3	3.09	499	118	3.5	0.85	0.25	138.824	4.11765	0.294118	2364	2201	128	116	1
730	2	50	2021-07-28	150	62	27.5556	0.011	2	2	129	74	10	6.23	2.58	5.31	1.1	3.16	348	98	3.42	0.83	0.19	118.072	4.12048	0.228916	1551	1517	117	120	0
731	2	67	2021-11-17	147	52	24.064	10	2	1	153	88	6.1	9.34	2.07	4.19	1.1	2.32	390	196	5.48	1.32	0.42	148.485	4.15152	0.318182	1931	1997	109	108	1
732	1	70	2021-11-08	156	55	22.6003	7	2	2	139	79	9.7	7.97	1.02	2.86	0.73	1.6	308	216	4.61	1.11	0.27	194.595	4.15315	0.243243	2320	2065	119	119	1
733	2	81	2022-03-28	162	70	26.6728	10	2	2	113	55	8.5	18.39	3.02	3.33	0.77	1.51	254	150	5.43	1.3	0.53	115.385	4.17692	0.407692	3832	3397	116	119	1
734	1	84	2021-07-02	162	53.5	20.3856	20	1	2	147	60	11.4	8.12	0.86	4.49	0.94	2.62	435	130	6.45	1.54	0.78	84.4156	4.18831	0.506494	1672	1540	122	104	0
735	2	59	2021-08-30	150	50	22.2222	6	2	2	118	65	13.5	7.42	1.45	5.98	0.82	4.24	363	180	5.2	1.24	0.63	145.161	4.19355	0.508065	1263	1265	96	104	0
736	2	72	2021-08-06	145	47	22.3543	20	2	2	137	64	5.8	7.07	3.5	2.78	0.75	1.17	370	98	2.98	0.71	0.17	138.028	4.19718	0.239437	2253	1943	127	129	1
737	1	49	2022-03-30	165	55	20.202	10	2	2	152	88	11.3	6.12	3	4.95	1.53	2.62	333	228	2.94	0.7	0.17	325.714	4.2	0.242857	2183	2218	110	103	1
738	1	53	2021-09-16	169	80	28.0102	3	1	1	165	94	12.6	5.52	2.46	4.79	0.72	3.16	592	221	6.63	1.57	0.81	140.764	4.22293	0.515924	2228	2245	118	121	1
739	1	63	2022-04-11	160	45	17.5781	6	1	2	117	79	7	11.94	1.08	3.91	1.67	1.89	303	168	3.97	0.94	0.34	178.723	4.2234	0.361702	1768	1827	95	100	1
740	2	78	2021-07-12	153	70	29.903	12	2	2	110	47	7.9	7.33	2.59	4.13	0.9	2.56	449	152	3.73	0.88	0.38	172.727	4.23864	0.431818	2177	2336	124	125	1
741	1	63	2021-12-13	153	76	32.4661	0.041	1	1	131	71	9	12.14	0.64	4.15	1.17	2.44	330	131	3.87	0.91	0.31	143.956	4.25275	0.340659	1795	1799	112	108	0
742	2	57	2021-10-08	164	69	25.6544	20	2	2	155	77	12	18.66	1.89	4.16	0.84	2.3	402	113	3.09	0.72	0.23	156.944	4.29167	0.319444	1780	1798	117	120	0
743	2	51	2021-08-02	158	61	24.4352	6	2	2	147	81	10.6	5.03	1.17	5.03	0.89	3.15	329	149	4.43	1.03	0.38	144.66	4.30097	0.368932	1623	1635	114	115	0
744	1	63	2021-12-22	178	85	26.8274	5	1	1	120	72	6.2	10.13	2.81	5.26	0.94	3.16	526	117	4.82	1.12	0.33	104.464	4.30357	0.294643	1444	1332	112	111	0
745	1	52	2022-03-09	170	60	20.7612	18	1	1	122	70	12	7.6	1.4	3.06	0.96	1.38	202	360	6.07	1.41	0.34	255.319	4.30496	0.241135	1366	1223	108	101	0
746	1	69	2021-10-14	168	78	27.6361	17	2	1	143	80	6.8	10.39	4.4	3.1	0.71	1.08	550	93	4.36	1.01	0.34	92.0792	4.31683	0.336634	2485	2346	119	117	1
747	1	78	2021-08-10	162	70	26.6728	8	2	1	120	63	7	8.27	1.94	2.65	0.65	1.19	94	84	4.15	0.96	0.48	87.5	4.32292	0.5	1723	1578	130	126	0
748	1	57	2022-02-18	168	55	19.487	3	1	1	188	110	9.8	5.56	1.63	3.55	1.12	1.84	328	63	2.77	0.64	0.31	98.4375	4.32812	0.484375	2640	2556	109	105	1
749	1	53	2021-09-27	160	50	19.5312	0.018	2	2	111	66	6.4	6.15	2.95	4.97	0.76	3.41	342	256	4.79	1.1	0.4	232.727	4.35455	0.363636	1369	1332	119	117	0
750	1	54	2021-10-12	164	80	29.7442	10	2	2	162	88	11.3	5.67	1.99	5.7	0.92	3.72	306	205	4.49	1.03	0.36	199.029	4.35922	0.349515	1895	1953	121	124	1
751	2	66	2022-01-07	162	57	21.7193	5	2	2	128	72	10.5	8.41	3.76	5.59	0.78	3.48	169	298	5.67	1.3	0.51	229.231	4.36154	0.392308	2199	2248	132	127	1
752	2	56	2021-12-09	155	47	19.563	10	2	2	111	53	6.1	8.63	1.12	5.07	1.84	2.65	265	192	4.55	1.04	0.19	184.615	4.375	0.182692	1227	1265	121	120	0
753	1	62	2022-03-03	160	55	21.4844	5	2	1	117	62	5.4	11.07	2.66	3.29	0.69	1.59	719	60	2.32	0.53	0.28	113.208	4.37736	0.528302	2360	2429	120	104	1
754	2	73	2022-02-10	156	45	18.4911	10	2	2	133	75	9.2	6.1	0.63	2.97	1.36	1.33	313	155	2.98	0.68	0.22	227.941	4.38235	0.323529	2446	2481	106	110	1
755	2	77	2022-03-18	150	45	20	20	2	2	141	76	11.7	17.43	1.51	5.72	1.26	3.91	273	179	7.89	1.8	0.4	99.4444	4.38333	0.222222	2527	2607	114	107	1
756	1	58	2021-08-02	170	70	24.2215	0.018	1	1	134	90	12.1	5.62	2.53	6.51	0.98	4.47	225	110	4.52	1.03	0.26	106.796	4.38835	0.252427	1573	1677	111	111	0
757	2	50	2022-02-23	150	57.5	25.5556	1	2	2	124	69	8.9	17.19	4.71	5.67	0.79	3.27	360	161	4.86	1.1	0.6	146.364	4.41818	0.545455	1336	1406	113	116	0
758	1	49	2022-05-19	170	71	24.5675	5	1	2	169	94	7.2	15.87	1.85	6.05	1.13	4.2	485	161	5.04	1.14	0.37	141.228	4.42105	0.324561	1825	1871	121	120	1
759	1	47	2022-03-18	170	71	24.5675	5	1	2	93	61	7.2	4.69	1.85	6.05	1.23	4.2	485	161	5.04	1.14	0.37	141.228	4.42105	0.324561	1825	1871	121	120	1
760	1	64	2022-01-20	160	58	22.6562	6	2	2	114	74	12.1	14.33	1.12	4.53	1.43	2.64	229	157	3.8	0.85	0.36	184.706	4.47059	0.423529	1782	1725	113	107	0
761	2	67	2022-04-28	166	79	28.6689	18	2	1	135	69	8.8	11.87	2.13	4.66	1.19	2.49	313	293	6.36	1.42	0.47	206.338	4.47887	0.330986	1879	2023	125	123	1
762	1	83	2022-04-12	165	67	24.6097	20	2	2	103	58	9.2	7.93	2.21	5.02	0.85	3.3	372	151	3.81	0.85	0.26	177.647	4.48235	0.305882	2538	2481	112	113	1
763	1	59	2022-05-20	172	68	22.9854	10	1	1	155	80	6.2	8.48	4.9	5.21	1.01	2.79	469	159	2.6	0.58	0.24	274.138	4.48276	0.413793	2180	2157	122	117	1
764	2	66	2021-09-02	160	73	28.5156	10	2	2	143	66	10.8	3.43	2.19	3.57	0.86	2	291	172	5.13	1.14	0.29	150.877	4.5	0.254386	2047	2121	126	123	1
765	2	55	2021-09-21	150	50	22.2222	1	2	2	103	62	11.2	11.2	1.35	4.77	0.86	2.94	451	172	4.24	0.94	0.33	182.979	4.51064	0.351064	1868	1879	118	124	1
766	1	31	2022-05-31	161	46	17.7462	0.055	2	1	111	73	11.7	13.85	1.06	5.09	1.07	3.58	477	250	3.21	0.71	0.19	352.113	4.52113	0.267606	1395	1445	104	104	0
767	2	83	2022-04-25	140	38	19.3878	10	2	2	160	62	11.8	20.97	2.92	3.5	0.93	1.71	319	152	2.81	0.62	0.26	245.161	4.53226	0.419355	1942	2165	113	108	1
768	1	53	2022-03-14	168	73	25.8645	20	1	1	119	76	9.2	6.44	1.66	3.72	1.11	1.78	525	134	6.27	1.38	0.48	97.1014	4.54348	0.347826	1611	1667	123	115	0
769	1	91	2022-04-29	163	70	26.3465	17	2	2	155	78	9.5	19.2	1.1	3.2	1.09	1.57	280	147	5.78	1.27	0.43	115.748	4.55118	0.338583	1958	1878	118	117	1
770	2	49	2021-09-13	150	63	28	0.005	2	2	110	68	11.7	7.37	1.21	5.31	1.25	3	177	168	5.15	1.12	0.21	150	4.59821	0.1875	1178	1171	111	115	0
771	1	54	2022-02-11	155	63	26.2227	10	1	1	144	91	8.3	13.83	1.83	3.3	1.12	1.7	338	181	5.3	1.15	0.61	157.391	4.6087	0.530435	2121	2080	111	113	1
772	2	58	2021-08-06	160	65	25.3906	20	2	2	123	68	9.3	7.09	9.13	5.91	0.74	2.24	403	90	7.67	1.66	0.61	54.2169	4.62048	0.36747	1696	1592	109	107	0
773	1	65	2021-10-25	170	60	20.7612	1	1	1	115	68	7.1	10.98	3.89	3.89	1.01	1.82	333	133	4.16	0.9	0.27	147.778	4.62222	0.3	1570	1640	121	120	0
774	2	56	2021-08-30	154	56	23.6128	10	2	2	137	78	13.1	7.55	3.69	7.91	1.08	5.54	477	178	5.32	1.15	0.36	154.783	4.62609	0.313043	2696	2432	117	107	1
775	2	58	2022-04-07	150	39	17.3333	0.019	2	2	135	48	13.9	7.3	1.06	4.13	1.23	2.35	321	192	4.55	0.98	0.34	195.918	4.64286	0.346939	1319	1366	122	119	0
776	2	84	2022-04-13	158	40	16.0231	30	2	1	145	58	6.5	10.93	2.37	5.72	1.37	3.25	283	274	5.09	1.08	0.39	253.704	4.71296	0.361111	2098	2340	105	99	1
777	1	66	2022-01-13	160	62	24.2188	0.018	1	2	178	89	6.8	10.27	1.7	6.63	1.39	4.18	438	124	5.55	1.17	0.32	105.983	4.74359	0.273504	1560	1661	119	116	0
778	1	41	2021-09-02	170	78	26.9896	8	1	2	127	62	11.5	17.38	3.24	6.25	0.71	3.93	448	219	4.76	1	0.33	219	4.76	0.33	1252	1335	106	109	0
779	2	56	2022-04-15	145	45	21.4031	10	2	2	191	101	7.2	6.95	5.3	12.79	2.45	4.47	316	105	4.68	0.97	0.23	108.247	4.82474	0.237113	2700	2761	119	112	1
780	1	69	2021-06-29	165	60	22.0386	0.167	2	2	108	70	14.8	5.78	1.66	3.95	0.94	2.3	257	112	4.54	0.94	0.35	119.149	4.82979	0.37234	1526	1522	123	120	0
781	1	57	2021-08-23	166	62.5	22.6811	10	1	1	138	84	7.5	10.77	1.55	3.48	0.83	2.14	387	91	3.97	0.82	0.35	110.976	4.84146	0.426829	1370	1331	123	121	0
782	2	69	2021-09-21	150	65	28.8889	5	2	2	140	64	7.7	7.91	1.21	2.56	0.9	1.07	242	95	8.14	1.68	0.6	56.5476	4.84524	0.357143	2003	2014	122	121	1
783	2	46	2022-03-01	151	56	24.5603	3	2	2	111	74	8.9	7.95	1.94	5.89	0.97	4.01	315	277	6.94	1.43	0.65	193.706	4.85315	0.454545	989	1040	107	115	0
784	1	56	2021-07-23	170	63	21.7993	2	2	2	115	72	5.5	6.24	1	3.64	1.31	1.76	339	242	7.63	1.56	0.48	155.128	4.89103	0.307692	1669	1843	121	120	1
785	1	59	2021-08-02	168	72	25.5102	6	2	1	147	88	5.8	8.64	2.54	3.63	0.81	2.17	334	221	5.83	1.19	0.55	185.714	4.89916	0.462185	2078	2137	110	99	1
786	1	60	2021-10-06	180	67	20.679	10	2	1	125	72	8.3	4.34	3.88	4.38	0.73	2.34	347	59	2.51	0.51	0.18	115.686	4.92157	0.352941	1855	1843	126	138	1
787	1	51	2022-01-17	156	51	20.9566	10	1	2	112	61	9.9	11.22	0.87	4.03	1.34	2.25	419	162	5.33	1.08	0.48	150	4.93519	0.444444	1248	1302	117	106	0
788	2	50	2022-02-24	152	45	19.4771	10	2	2	129	69	15.1	19.05	2.1	6.82	1.48	4.18	419	174	3.86	0.78	0.18	223.077	4.94872	0.230769	1660	1758	100	99	0
789	2	54	2022-05-18	158	80	32.0461	0.25	2	2	132	79	9.8	9.97	1.08	6.24	1.52	4.13	189	117	7.13	1.44	0.68	81.25	4.95139	0.472222	1741	1761	119	115	0
790	1	72	2022-03-28	160	62.5	24.4141	0.055	1	2	157	68	11	4.51	3.55	2.89	0.8	1.27	334	108	5.2	1.05	0.28	102.857	4.95238	0.266667	2110	2313	121	123	1
791	2	73	2022-03-14	147	66	30.5428	7	2	2	127	78	6.8	10.92	3.4	3.65	0.73	1.51	411	205	5.16	1.04	0.3	197.115	4.96154	0.288462	2064	0	111	0	1
792	1	81	2022-02-10	165	60	22.0386	0.002	1	1	160	76	10.3	22.02	2.37	6.19	1.44	3.85	353	175	4.77	0.96	0.39	182.292	4.96875	0.40625	1964	2017	111	111	1
793	2	55	2021-11-29	148	63	28.7619	20	2	2	180	74	9.6	22.46	2.55	6.96	1.23	4.41	306	269	8.63	1.73	0.63	155.491	4.98844	0.364162	2181	1881	130	114	1
794	1	62	2021-12-09	173	80	26.7299	3	1	1	142	82	6.3	6.93	1.55	4.59	1.18	2.88	431	287	7.34	1.47	0.54	195.238	4.9932	0.367347	1942	1885	115	108	1
795	1	75	2021-10-25	163	66.5	25.0292	10	2	2	145	69	11.7	6.59	1.77	4.86	0.97	2.95	360	185	6.38	1.26	0.64	146.825	5.06349	0.507937	1733	1768	107	103	0
796	1	80	2021-11-29	156	51	20.9566	10	2	2	115	66	15.4	7.21	2.15	4.66	1.05	2.21	535	173	6.21	1.22	0.68	141.803	5.09016	0.557377	2677	2577	117	126	1
797	2	74	2021-07-16	145	41	19.5006	20	2	2	147	59	16.5	5	2.51	5.68	1.17	3.23	396	170	4.8	0.94	0.4	180.851	5.10638	0.425532	2559	2586	128	126	1
798	1	73	2022-05-11	175	53	17.3061	2	2	2	124	62	10.9	6.15	1.59	4.09	1.14	2.12	387	128	5.2	1.01	0.24	126.733	5.14851	0.237624	2123	1964	112	110	1
799	1	64	2022-04-18	160	50	19.5312	10	1	1	178	78	10	16.92	1.03	5.1	1.5	3.03	326	90	3.95	0.76	0.25	118.421	5.19737	0.328947	2313	2412	114	125	1
800	2	64	2022-01-20	148	49	22.3703	0.014	2	2	132	70	9.7	15.49	2.43	5.15	1.51	3.23	241	100	4.58	0.88	0.19	113.636	5.20455	0.215909	2550	2420	110	109	1
801	1	82	2021-09-06	165	55	20.202	10	2	2	182	89	7.7	6.33	0.99	4.94	1.31	3.02	497	144	4.53	0.87	0.29	165.517	5.2069	0.333333	2724	2806	112	105	1
802	1	47	2021-09-28	173	76	25.3934	3	1	1	124	76	7.9	6.5	6.14	3.57	0.66	1.59	407	138	4.87	0.92	0.33	150	5.29348	0.358696	1639	1491	116	119	0
803	2	55	2022-01-20	148	50	22.8269	7	2	2	168	77	9.9	5.57	1.77	4.31	1.2	2.42	280	163	5.99	1.13	0.24	144.248	5.30088	0.212389	2001	1862	120	118	1
804	1	69	2021-07-28	160	70.5	27.5391	4	1	1	155	88	6.2	10.06	2.21	4.15	0.92	2.28	477	109	4.14	0.78	0.31	139.744	5.30769	0.397436	1978	1914	110	120	1
805	2	64	2022-01-20	160	65	25.3906	10	2	2	120	48	4.9	8.09	2.11	5.98	1.21	3.69	729	285	3.72	0.7	0.3	407.143	5.31429	0.428571	1803	1968	117	114	1
806	2	65	2021-09-06	150	50	22.2222	1	2	2	147	86	5.7	4.77	1.68	4.64	1.1	2.52	389	143	8.48	1.59	0.69	89.9371	5.33333	0.433962	2035	1950	111	107	1
807	1	74	2021-12-07	160	55	21.4844	40	2	2	114	56	10.5	12.4	3.56	4.67	1.2	2.65	477	121	5.72	1.07	0.28	113.084	5.34579	0.261682	2443	3273	108	92	1
808	1	72	2022-03-08	168	78	27.6361	8	1	1	151	78	9.1	12.69	3.76	6.15	1.58	3.42	489	188	7.28	1.36	0.63	138.235	5.35294	0.463235	2866	2878	111	120	1
809	2	75	2021-10-22	163	69	25.9701	10	2	2	160	84	7.2	8.51	2.51	5.47	1.19	3.13	327	125	5.1	0.95	0.24	131.579	5.36842	0.252632	2447	2399	120	117	1
810	2	55	2021-12-13	152	46	19.91	7	2	2	129	56	5.9	7.62	1.41	5.47	1.8	3.1	230	145	3.77	0.7	0.22	207.143	5.38571	0.314286	1268	1315	126	113	0
811	1	68	2021-12-20	174	83	27.4145	11	1	1	123	74	9.1	11.6	0.99	2.97	0.83	1.61	413	148	6.54	1.21	0.59	122.314	5.40496	0.487603	1945	2126	99	93	1
812	1	69	2021-07-19	160	60	23.4375	20	1	2	113	69	7.3	8.65	1.22	2.96	0.82	1.56	321	130	4.69	0.86	0.47	151.163	5.45349	0.546512	2233	2237	118	117	1
813	2	71	2021-08-30	156	50	20.5457	22	2	2	129	58	6.2	5.05	1.32	5.14	1.85	2.49	286	226	4.93	0.9	0.29	251.111	5.47778	0.322222	1993	1926	111	113	1
814	1	65	2022-01-10	170	80	27.6817	0.019	1	1	127	66	12.9	9.6	4.33	5.15	0.92	2.62	245	137	5.27	0.95	0.45	144.211	5.54737	0.473684	1767	1839	116	111	1
815	1	80	2021-12-03	178	70	22.0932	20	1	1	141	90	7.7	5.04	1.16	3.05	1.35	1.28	653	106	4.39	0.77	0.38	137.662	5.7013	0.493506	2581	2446	108	120	1
816	2	58	2021-10-12	148	46	21.0007	0.167	2	2	134	74	6.6	5.3	1.13	4.31	1.46	2.05	255	204	6.63	1.15	0.48	177.391	5.76522	0.417391	2019	2120	120	114	1
817	2	76	2022-03-18	158	50	20.0288	30	2	2	121	66	7.3	6.56	0.69	4.04	1.71	2.22	264	177	5.81	1	0.36	177	5.81	0.36	1844	1957	114	118	1
818	1	56	2022-04-19	160	58	22.6562	11	2	2	108	71	10	11.93	1.88	3.86	0.96	2.13	279	164	3.87	0.66	0.2	248.485	5.86364	0.30303	1528	1489	101	104	0
819	1	76	2021-06-30	168	58	20.5499	10	2	2	138	63	10.5	7.68	2.49	4.43	0.75	2.99	155	86	7.51	1.28	0.72	67.1875	5.86719	0.5625	3203	3302	115	128	1
820	2	64	2022-04-14	154	46	19.3962	10	2	2	122	76	14.1	15.58	1.38	4.66	1.36	2.66	334	241	5.72	0.97	0.82	248.454	5.89691	0.845361	2056	2017	113	116	1
821	1	78	2021-11-16	166	85	30.8463	13	1	1	172	142	9.6	10.55	0.84	3.78	1.18	1.78	564	178	5.55	0.94	0.54	189.362	5.90426	0.574468	1388	997	91	97	0
822	1	50	2021-07-26	158	45	18.026	0.022	1	1	149	87	11.3	3.76	1.78	2.91	0.73	1.2	319	227	6.3	1.06	0.46	214.151	5.9434	0.433962	2507	2565	122	116	1
823	2	51	2021-12-06	145	43	20.4518	0.417	2	2	143	76	11.8	14.95	1.21	4.8	1.2	3.38	234	117	4.64	0.78	0.15	150	5.94872	0.192308	1999	2007	109	111	1
824	2	78	2022-01-11	146	50	23.4566	23	2	2	166	84	7.8	5.03	1.43	4.82	1.29	2.62	542	137	6.56	1.1	0.36	124.545	5.96364	0.327273	2178	2226	105	122	1
825	2	66	2021-07-29	150	58	25.7778	6	1	2	148	84	6.3	7.99	1.48	4.7	1.16	2.78	425	150	7.54	1.26	0.32	119.048	5.98413	0.253968	2253	2355	121	112	1
826	1	75	2021-12-17	147	47	21.7502	0.001	1	1	129	76	11.1	8.53	0.74	5.19	1.79	2.53	253	137	5.56	0.92	0.42	148.913	6.04348	0.456522	2519	2428	108	99	1
827	2	80	2022-05-02	160	52	20.3125	20	2	2	170	88	10.9	9.4	0.81	4.96	1.33	2.74	205	147	2.73	0.45	0.15	326.667	6.06667	0.333333	2153	2302	123	116	1
828	1	81	2021-07-15	155	62	25.8065	10	2	2	127	69	10	19.82	1.2	2.44	0.86	1.21	282	180	8.62	1.42	0.58	126.761	6.07042	0.408451	2124	2283	91	120	1
829	1	79	2021-12-16	166	66	23.9512	20	1	1	97	51	5.5	7.56	1.1	3.12	1.24	1.42	370	196	7.96	1.31	1.07	149.618	6.07634	0.816794	1227	1244	117	119	0
830	2	73	2021-08-26	156	53	21.7784	27	2	2	124	56	9.1	8.26	1.59	4.09	1.54	1.8	273	201	7.5	1.23	0.37	163.415	6.09756	0.300813	2123	2180	119	124	1
831	1	59	2021-12-10	158	61	24.4352	6	2	2	140	76	6.4	7.73	2.16	5.39	0.74	3.89	784	310	8.98	1.46	0.63	212.329	6.15068	0.431507	1896	1815	99	100	1
832	2	56	2021-07-15	150	42	18.6667	0.019	2	2	135	71	5.2	6.79	1.96	4.5	1.16	2.47	305	167	6.28	1.01	0.32	165.347	6.21782	0.316832	1224	1277	115	116	0
833	1	84	2022-02-10	170	75	25.9516	22	1	1	127	54	7.3	5.33	0.85	2.24	1.02	0.9	687	164	5.99	0.95	0.83	172.632	6.30526	0.873684	1803	1756	134	127	1
834	2	77	2022-05-18	154	54	22.7694	19	2	2	177	64	7	7.31	1.39	4.86	1.18	2.81	520	92	4.42	0.7	0.28	131.429	6.31429	0.4	2359	2374	95	116	1
835	1	67	2021-09-27	165	78	28.6501	10	2	2	147	74	9.5	5.19	3.09	5.71	0.88	3.6	518	141	5.79	0.91	0.62	154.945	6.36264	0.681319	2902	3403	117	117	1
836	1	65	2021-12-31	169	76	26.6097	0.047	1	1	178	97	8.1	9.84	1.24	6.05	1.4	3.95	401	152	6.09	0.94	0.33	161.702	6.47872	0.351064	1818	1929	119	117	1
837	2	78	2022-05-31	145	41	19.5006	10	2	2	162	66	10.8	8.06	1.17	5.45	1.27	3.62	228	99	4.43	0.68	0.34	145.588	6.51471	0.5	2318	2295	130	115	1
838	2	32	2021-07-23	160	68	26.5625	9	2	2	138	93	16.4	14.92	2.25	4.7	0.7	2.6	483	310	8.44	1.29	0.46	240.31	6.54264	0.356589	2225	2169	122	121	1
839	1	76	2022-02-21	162	52	19.8141	6	1	1	175	158	13.5	23.53	1.31	5.21	1.21	3.29	302	176	3.73	0.57	0.29	308.772	6.54386	0.508772	2486	2501	136	115	1
840	1	51	2021-07-09	160	45	17.5781	3	1	1	149	96	14.5	4.15	1.22	4.02	1.1	2.1	491	142	6.29	0.96	0.43	147.917	6.55208	0.447917	2306	1984	106	109	1
841	1	77	2021-08-10	165	60	22.0386	3	1	1	145	63	5	5.27	3.01	5.03	0.72	3.12	553	146	6.82	1.04	0.65	140.385	6.55769	0.625	1549	2063	98	100	1
842	2	41	2021-06-11	158	62	24.8358	20	2	2	151	64	11	18.74	1.43	2.93	0.76	1.35	409	250	6.8	1.03	0.39	242.718	6.60194	0.378641	2428	2253	113	117	1
843	1	77	2021-10-12	158	60	24.0346	5	2	2	146	78	10.6	18.65	0.73	3.83	1.08	2.01	420	189	6.77	1.02	0.57	185.294	6.63725	0.558824	2289	2296	127	115	1
844	1	63	2021-06-14	160	55	21.4844	5	1	1	130	79	10.3	9.91	1.11	3.05	0.91	1.59	472	209	5.99	0.89	0.42	234.831	6.73034	0.47191	1614	1675	122	124	0
845	2	70	2021-12-01	144	55	26.5239	10	2	2	128	68	6.3	16.49	2.01	3.55	0.66	1.97	650	189	3.36	0.49	0.21	385.714	6.85714	0.428571	2072	2008	125	118	1
846	2	64	2021-10-13	156	55	22.6003	14	2	2	118	64	7.6	8.2	1.03	3.97	0.96	2.43	245	181	6.11	0.89	0.49	203.371	6.86517	0.550562	1927	1932	115	107	1
847	2	75	2021-07-09	156	47	19.313	10	2	1	159	76	8.4	12.37	2.31	3.42	0.93	1.59	600	111	5.36	0.78	0.42	142.308	6.87179	0.538462	1979	2003	111	119	1
848	1	68	2021-12-17	168	62	21.9671	7	1	2	111	78	7.5	7.06	1.6	4.89	1.49	2.64	381	149	7.28	1.05	0.67	141.905	6.93333	0.638095	2300	2339	108	103	1
849	2	77	2021-07-30	164.5	89	32.8896	0.01	2	2	146	57	7.9	19.7	0.93	4.14	1.31	2.09	305	212	5.09	0.73	0.43	290.411	6.9726	0.589041	2110	2146	91	98	1
850	2	68	2021-11-18	152	60	25.9695	20	2	2	138	79	8.6	5.65	3.38	4.98	1.42	2.52	485	219	8.54	1.22	0.31	179.508	7	0.254098	2131	2039	113	114	1
851	2	83	2022-04-15	158	55	22.0317	30	2	2	180	81	5.2	4.72	1.95	4.15	1.13	1.78	405	187	7.09	1.01	0.45	185.149	7.0198	0.445545	2037	2087	125	122	1
852	2	75	2022-05-05	160	55	21.4844	18	2	2	145	61	9.9	9.92	2.12	6.86	1.23	4.96	486	306	7.55	1.07	0.27	285.981	7.05607	0.252336	1734	1629	100	106	0
853	1	78	2021-11-24	158	56	22.4323	21	2	2	125	62	9.2	13.29	2.99	4.89	0.84	2.91	464	98	7.27	1.03	0.46	95.1456	7.05825	0.446602	1859	1992	92	101	1
854	1	67	2022-01-17	168	63	22.3214	0.018	2	2	126	65	12.3	21.22	2.31	6.13	1.17	3.77	357	192	5.82	0.82	0.41	234.146	7.09756	0.5	1857	1962	124	119	1
855	2	72	2021-12-13	149.5	61	27.2928	0.018	2	2	117	65	4.8	5.5	1.02	4.35	1.36	2.58	248	100	6.89	0.96	0.28	104.167	7.17708	0.291667	1716	1784	114	111	0
856	1	56	2022-03-24	168	60	21.2585	9	1	2	149	78	6.1	10.26	2.06	4.87	1.17	2.88	416	197	5.82	0.8	0.36	246.25	7.275	0.45	1856	1915	124	124	1
857	1	52	2022-02-15	162	55	20.9572	10	1	1	139	69	13.3	4.11	2.86	4.87	1.36	2.49	363	293	7.64	1.05	0.57	279.048	7.27619	0.542857	1979	1939	113	113	1
858	2	68	2022-01-13	160	40	15.625	20	2	2	168	77	11.6	11.11	1.78	3.96	1.04	1.99	378	140	6.09	0.82	0.26	170.732	7.42683	0.317073	2282	2416	125	121	1
859	2	66	2022-05-13	156	51	20.9566	16	2	2	149	79	6.9	4.55	0.74	3.55	1.71	1.33	485	157	5.27	0.7	0.36	224.286	7.52857	0.514286	1976	1925	129	129	1
860	2	42	2021-08-06	158	56	22.4323	4	2	2	99	57	6.9	7.01	1.07	3.47	1.07	1.93	239	134	4.3	0.55	0.21	243.636	7.81818	0.381818	1486	1479	107	104	0
861	1	63	2022-02-28	172	65	21.9713	10	2	2	111	62	10.2	8.74	1.75	4.21	0.87	2.61	373	109	7.7	0.95	0.46	114.737	8.10526	0.484211	1564	1627	108	101	0
862	1	60	2022-04-29	172	69.5	23.4924	7	1	1	163	91	5.9	7.4	0.81	3.09	1.17	1.44	452	95	6.17	0.76	0.45	125	8.11842	0.592105	2329	2145	127	130	1
863	1	74	2021-12-29	168	67	23.7387	0.583	1	1	129	73	8.7	11.86	1.46	2.95	0.76	1.75	289	165	3.24	0.39	0.27	423.077	8.30769	0.692308	1019	1021	106	109	0
864	2	70	2021-10-27	149	62	27.9267	15	2	2	178	93	8.4	6.59	2.61	2.46	0.91	0.81	198	142	7.99	0.96	0.52	147.917	8.32292	0.541667	1523	1568	107	112	0
865	1	75	2021-11-01	168	66.2	23.4552	20	1	1	127	67	8.1	3.67	1.21	4.37	0.78	2.89	395	212	5.5	0.66	0.64	321.212	8.33333	0.969697	1924	2033	112	112	1
866	2	55	2021-12-06	155	49	20.3954	0.011	2	2	135	83	14.4	8.37	1.68	3.8	0.77	2.15	210	183	8.36	1	1.12	183	8.36	1.12	2006	2044	113	117	1
867	1	75	2021-10-11	155	55	22.8928	12	1	2	145	71	6.4	6.41	2.37	3.83	1.43	1.59	348	230	7.72	0.91	0.67	252.747	8.48352	0.736264	1878	2185	104	109	1
868	1	87	2021-07-07	170	68	23.5294	6	2	2	179	87	8.3	9.48	1	3.54	1.03	1.84	374	227	7.55	0.88	0.88	257.955	8.57955	1	2570	2508	120	114	1
869	1	41	2022-03-28	164	69	25.6544	15	2	1	177	96	7.4	6.26	1.84	3.43	1.12	1.7	433	125	7.43	0.85	0.44	147.059	8.74118	0.517647	1928	1954	117	114	1
870	1	63	2022-03-16	155	54	22.4766	10	1	1	161	81	6.5	7.23	2.07	5.05	1.19	2.93	425	237	6.41	0.72	0.48	329.167	8.90278	0.666667	2049	2186	123	121	1
871	1	56	2021-10-21	165	55	20.202	4	1	1	185	97	14.8	6.2	0.89	5.53	2.31	2.4	446	181	6.64	0.73	0.44	247.945	9.09589	0.60274	1750	1711	117	114	0
872	2	71	2021-12-06	150	55	24.4444	0.667	2	2	111	63	8.4	4.87	1.74	5.86	1.74	1.32	301	359	7.39	0.72	0.44	498.611	10.2639	0.611111	2378	2258	103	105	1
873	2	71	2022-03-01	145	41	19.5006	20	2	2	157	134	16.5	5	2.51	5.68	1.17	3.22	396	204	6.54	0.63	0.36	323.81	10.381	0.571429	2559	2586	128	126	1
874	1	85	2022-01-06	172	65	21.9713	0.5	1	1	129	70	6.1	6.52	0.82	4.87	1.75	2.52	359	111	4.94	0.47	0.4	236.17	10.5106	0.851064	2283	2363	121	117	1
875	1	72	2022-03-11	160	63	24.6094	8	1	1	116	79	9.2	5.01	0.91	4.69	1.25	2.83	315	165	6.84	0.63	0.5	261.905	10.8571	0.793651	2360	2287	113	113	1
876	2	78	2022-01-11	146	52	24.3948	0.333	2	2	142	65	5.3	9.69	1.44	3.58	1.28	1.69	195	140	8.54	0.76	0.42	184.211	11.2368	0.552632	2095	2077	99	117	1
877	1	73	2022-01-12	160	55	21.4844	3	1	1	108	55	11.4	9.7	0.81	5.23	1.27	3.31	137	191	5.57	0.47	0.5	406.383	11.8511	1.06383	1666	1706	122	132	0
878	1	69	2021-07-12	155	45	18.7305	0.183	1	1	140	70	11	8.78	1.57	4.37	1.13	2.58	253	143	6.96	0.56	0.44	255.357	12.4286	0.785714	1632	1559	117	115	0
879	1	55	2021-10-28	150	50	22.2222	2	1	2	84	58	11.9	25.72	0.95	4.23	1.61	2.1	360	129	5.2	0.36	0.1	358.333	14.4444	0.277778	2112	2359	104	99	1
880	2	64	2021-08-25	156	63	25.8876	8	2	2	111	57	8.7	10.97	1.6	5.52	1.33	3.28	266	130	5.68	0.38	0.3	342.105	14.9474	0.789474	2040	2099	114	107	1
881	2	56	2021-11-18	153	65	27.7671	0.583	2	2	140	75	8.2	6.28	1.15	2.61	0.46	1.53	232	109	5.16	0.21	0.21	519.048	24.5714	1	3037	2781	98	92	1
882	1	81	2022-02-16	170	62	21.4533	2	1	1	119	64	6.1	6.55	1.23	2.89	1.15	1.09	334	166	7.22	0.23	0.09	721.739	31.3913	0.391304	2353	2285	122	125	1
